# Supplementary material for: Targeting PI3K inhibitor resistance in breast cancer with metabolic drugs
Source: Signal Transduct Target Ther. 2025 Mar 21;10:92. doi: 10.1038/s41392-025-02180-4 (PMC11926384; doi:10.1038/s41392-025-02180-4)
Supplement: Supplementary file 2 — Dataset 1 [file 41392_2025_2180_MOESM2_ESM.xlsx]

## Sheet: Sheet1
Metabolite	Compounds ID	MS Modus	Formula	m/z	RT [min]	par_2d_mock__rep1	par_2d_mock__rep2	par_2d_mock__rep3	res_2d_mock__rep1	res_2d_mock__rep2	res_2d_mock__rep3	atg7_2d_mock__rep1	atg7_2d_mock__rep2	atg7_2d_mock__rep3	par_2d_metformin__rep1	par_2d_metformin__rep2	par_2d_metformin__rep3	res_2d_metformin__rep1	res_2d_metformin__rep2	res_2d_metformin__rep3	atg7_2d_metformin__rep1	atg7_2d_metformin__rep2	atg7_2d_metformin__rep3	par_5d_mock__rep1	par_5d_mock__rep2	par_5d_mock__rep3	res_5d_mock__rep1	res_5d_mock__rep2	res_5d_mock__rep3	atg7_5d_mock__rep1	atg7_5d_mock__rep2	atg7_5d_mock__rep3	par_5d_metformin__rep1	par_5d_metformin__rep2	par_5d_metformin__rep3	res_5d_metformin__rep1	res_5d_metformin__rep2	res_5d_metformin__rep3	atg7_5d_metformin__rep1	atg7_5d_metformin__rep2	atg7_5d_metformin__rep3
(+/-)9,10-dihydroxy-12Z-octadecenoic acid	1237	RPNEG	C18 H34 O4	313.239	6.484	6.74238	6.6462	6.71016	6.15908	6.45538	6.17066	5.83175	6.64458	5.90486	5.72398	6.1789	6.37151	6.0157	5.48561	5.97613	6.07347	5.50889	6.28937	6.99457	5.96661	7.18292	5.52351	5.92605	5.96588	5.81912	5.79923	5.89779	5.78382	7.20937	6.78345	7.6858	7.3349	7.11343	6.19617	5.953	6.07828
(1-Ribosylimidazole)-4-acetate	1552	RPNEG	C10 H14 N2 O6	257.078	1.689	6.61138	7.17581	7.2096	7.0974	7.18118	7.05379	6.78684	7.11583	6.9316	7.0013	7.11739	7.03647	6.8947	6.99995	7.01326	7.28279	7.42869	7.3366	7.06783	7.15439	7.1497	7.15465	7.21605	6.96481	6.96664	6.98977	6.90627	7.44998	7.24283	7.30473	7.3404	7.1955	7.21233	7.25694	7.49344	7.27224
(1E)-1-[2-(2,6-Dicarboxy-2,3-dihydro-4(1H)-pyridinylidene)ethylidene]-2-pyrrolidiniumcarboxylate	9102	RPNEG	C14 H16 N2 O6	307.094	4.359	5.28929	6.04884	5.90941	5.79402	5.68735	5.75792	5.99044	5.9797	5.93858	6.07419	5.97284	5.99504	6.07295	6.163	6.11836	6.25883	6.25855	6.2866	5.47705	5.61711	5.63907	5.85668	5.97759	5.73174	5.68122	5.96846	5.74067	6.04817	4.82904	6.03597	5.9793	5.96887	6.20968	6.52046	6.77619	6.53432
(1R)-6-Hydroxy-7-methoxy-1-methyl-1,2,3,4-tetrahydro-1-isoquinoliniumcarboxylate	147	RPNEG	C12 H15 N O4	236.093	5.08	7.10607	7.25321	7.17324	7.64854	7.68709	7.63738	7.44693	7.47291	7.37316	7.92323	7.96896	7.95589	7.98763	7.99842	8.02049	8.20315	8.22686	8.34429	7.12366	7.1205	7.12895	7.89044	7.9348	7.89236	7.4502	7.49332	7.42886	7.83309	7.75319	7.74391	7.97625	7.87254	7.8577	8.23618	8.33117	8.21369
(1R_2S)-1-Hydroxypropane-1_2_3-tricarboxylate	1544	RPPOS	C6 H8 O7	193.034	1.527	7.07791	6.91959	6.96831	6.58764	7.02564	7.06847	6.95739	7.01233	7.01604	5.64173	5.62895	5.60942	5.43692	5.49391	5.48435	5.26881	5.69133	5.67964	6.89077	6.89985	6.75716	6.77603	6.90627	6.85192	6.99509	6.92389	7.00565	5.97636	6.01436	5.75957	6.72546	6.55781	6.35543	6.89673	6.90587	6.78592
(1S,6S)-6-Aminooctahydro-1-indolizinyl acetate	5624	HILICPOS	C10 H18 N2 O2	231.17	9.07	7.09406	6.64113	7.19025	7.23826	6.9355	6.91289	7.13211	6.41818	6.65959	6.841	6.87034	6.84063	6.55963	7.00464	6.64449	6.67638	6.59575	6.03442	7.02349	6.80545	7.15684	6.3233	6.61228	7.10117	7.0679	6.75718	7.00556	6.54915	6.88899	7.04664	6.22218	6.24315	6.04878	6.60606	6.07234	6.39181
(1S_4S)-4-Hydroxy-3-oxocyclohexane-1-carboxylate	7939	RPPOS	C7 H10 O4	176.092	1.541	6.73841	7.44639	7.45294	7.16453	7.24036	7.11389	7.0563	7.38077	7.22269	6.89109	7.11133	7.0044	6.49841	6.73899	6.73636	7.14777	7.41413	7.31147	7.49557	7.54041	7.53634	7.26283	7.25016	7.03508	7.25781	7.37368	7.27397	7.80319	7.60205	7.58633	7.88208	5.84773	5.8951	7.51939	5.79714	7.5459
(2E)-hexenedioylcarnitine	5033	RPPOS	C13 H21 N O6	310.126	5.823	6.11343	6.09566	6.12037	6.03961	6.04538	6.15545	6.09203	6.17509	6.23059	5.78117	5.72439	5.78469	5.77985	5.8434	5.84264	5.75965	6.15787	6.39459	6.06463	5.9865	5.92472	6.48448	6.1797	5.7973	5.88047	5.92305	5.87549	6.23973	5.89898	5.95156	6.33543	6.21465	6.59816	6.46824	6.66859	6.10696
(2E)-octenoylcarnitine	6862	HILICPOS	C15 H27 N O4	286.201	5.937	6.41044	6.05321	5.99425	6.12282	6.27089	6.08652	5.99318	6.11069	6.00659	7.12411	7.19026	7.1594	6.8713	6.91647	6.89925	6.98542	7.01427	6.99012	6.04589	6.25712	6.35079	6.1909	6.13127	6.13586	5.75792	5.79112	5.70703	7.08951	7.0681	7.09631	6.17627	6.4061	6.00839	7.22556	7.29489	7.19799
(2E,4E)-N-(2-methylpropyl)deca-2,4-dienamide	913	RPPOS	C14 H25 N O	224.201	6.148	4.75873	6.35265	6.29757	4.95939	6.64033	7.53133	7.21463	6.3562	6.31577	6.8986	6.63975	5.99589	5.83121	5.57622	5.91666	5.96883	5.70288	6.41342	6.36604	6.55186	6.40603	5.19375	5.83337	5.64198	6.39987	4.06305	6.21361	6.06912	6.80382	6.33602	6.90181	7.13338	7.87697	5.83462	5.57266	6.06998
(2E,4E)-N-(2-methylpropyl)dodeca-2,4-dienamide	190	RPPOS	C16 H29 N O	252.232	6.719	5.48707	6.59541	7.89998	5.59133	6.88477	5.88458	5.75513	6.83812	7.34006	6.69144	6.92142	6.28841	6.03673	5.75264	5.73736	6.12044	6.2534	6.29176	6.18981	6.31377	5.58631	5.67627	6.42706	6.79771	7.52687	6.46353	6.57237	6.82771	6.14858	5.98205	6.30073	5.78707	6.48868	6.68475	6.64194	6.75396
(2E,4Z)-decadienoylcarnitine	4571	RPPOS	C17 H29 N O4	312.217	6.02	6.25913	6.52085	6.20692	6.28378	6.34489	6.30213	6.29666	6.44865	6.26779	6.06863	6.09579	5.95667	6.00151	7.76308	6.26712	6.24296	4.98723	7.45084	6.25825	6.4565	6.48907	5.68608	5.73765	5.03642	6.29338	5.33023	6.414	6.044	7.54162	6.58561	6.47398	6.66705	6.61849	5.49145	5.99506	5.55569
(2R)-2-[(2R,5S)-5-[(2S)-2-hydroxybutyl]oxolan-2-yl]propanoic acid	409	RPPOS	C11 H20 O4	217.143	5.304	7.94656	7.92723	7.95461	7.80312	7.75907	7.77507	7.93987	7.95712	7.93279	7.60413	7.61516	7.63656	7.41812	7.35377	7.42001	7.64415	7.65871	7.6335	7.82019	7.84693	7.77808	7.48382	7.47372	7.53886	7.71647	7.64185	7.63518	7.79371	7.8173	7.8338	8.17087	8.12111	8.11603	7.8534	7.86376	7.87064
(2R,3R,4R)-2-Amino-4-hydroxy-3-methylpentanoic acid	370	RPNEG	C6 H13 N O3	146.082	4.085	7.73305	7.74445	7.75258	7.44001	7.38232	7.41198	7.93277	7.91418	7.90147	7.53233	7.56519	7.51834	7.04578	7.07743	7.08746	7.6692	7.71722	7.66967	7.81391	7.78942	7.83273	7.27709	7.30391	7.26672	7.91846	7.97859	7.98553	7.80673	7.7384	7.74641	7.43275	7.32924	7.37055	7.77672	7.82328	7.7085
(2R,3S)-2-methylcitric acid	4713	RPNEG	C7 H10 O7	205.035	2.54	6.77498	6.69907	6.85809	6.31284	6.30934	6.32422	7.01924	7.02338	7.04433	5.14113	5.26741	5.1382	4.8891	4.98195	4.94554	5.18223	5.37103	5.22222	6.49258	6.53671	6.53951	6.22928	6.42883	6.29624	7.18955	7.04607	7.19572	5.70084	5.41446	5.42267	5.91801	5.94906	5.82888	5.96491	5.98293	5.69456
(2R_3S)-2_3-Dimethylmalate	4978	HILICNEG	C6 H10 O5	161.045	9.322	6.00127	5.38279	5.90373	5.56105	5.95933	5.80573	6.51165	6.22736	6.35418	5.6636	5.62942	5.8457	5.00102	4.87013	5.16934	5.62079	5.50185	5.58493	5.78582	5.82764	6.04489	5.52496	5.65427	5.45796	6.18521	6.14712	6.2471	5.64712	5.1113	5.67255	6.52993	6.35972	6.33207	7.23714	7.12379	7.05424
(2R_4S)-2_4-Diaminopentanoate	3353	RPNEG	C5 H12 N2 O2	131.082	0.803	6.2067	6.79768	6.8898	6.85844	6.70146	6.78471	6.51068	6.97293	6.78625	6.60689	6.79501	6.75086	6.34677	6.33379	6.76855	6.92969	6.87223	6.95966	6.85612	6.96247	6.90305	6.80653	6.63493	6.54646	6.29823	6.49556	6.19816	7.08278	6.82823	6.8549	6.76657	7.35282	7.432	7.23223	7.00637	7.13722
(2S)-2-Amino-8-hydroxyoctanoic acid	9340	RPPOS	C8 H17 N O3	198.11	3.955	6.13334	6.53918	5.54536	5.57241	5.52518	5.79014	6.19072	5.86654	4.02673	5.51723	5.21541	5.37555	5.37328	5.61953	4.939	5.2078	5.23127	5.28037	5.52636	5.78126	5.40167	3.34061	4.35278	5.0764	5.53807	4.97995	5.36327	5.42766	5.49354	5.48556	5.49653	5.52246	6.16766	5.55318	5.19442	5.55472
(2S)-2-{[1-(R)-Carboxyethyl]amino}pentanoate	153	HILICNEG	C8 H15 N O4	188.093	5.392	7.23182	7.29756	7.2647	7.76907	7.84493	7.7874	7.49533	7.52604	7.52946	8.1658	8.21112	8.19732	8.29622	8.31211	8.32482	8.52761	8.55035	8.58124	7.1082	7.14924	7.10435	8.03681	8.03373	8.03968	7.52534	7.5465	7.48837	7.85412	7.83275	7.86091	8.1333	7.96719	7.96926	8.40702	8.49355	8.39965
(2S)-3-(ß-D-Galactopyranosyloxy)-2-[(9Z,12Z,15Z)-9,12,15-octadecatrienoyloxy]propyl (11Z,14Z)-11,14-icosadienoate	639	HILICNEG	C47 H80 O10	803.564	4.261	8.56014	7.90799	8.0261	7.75677	7.74576	7.78849	8.48111	8.00417	8.12354	7.61627	7.82666	7.79052	7.75207	7.48205	7.58213	7.79098	7.68931	7.89431	7.84151	7.84068	8.01255	7.79252	7.88547	7.54465	7.83026	6.81105	7.81472	7.98124	7.97672	7.69246	7.84139	8.03129	8.35828	8.19308	8.1644	7.97982
(2S)-3-Hydroxy-1,2-propanediyl dibutanoate	343	HILICNEG	C11 H20 O5	231.124	2.599	5.83583	5.82745	3.47496	5.58248	7.23297	5.01184	5.66636	5.65585	5.76691	5.19609	5.82537	6.60206	5.60376	4.18473	6.14547	6.17122	6.78273	5.26469	5.23323	5.75371	6.53419	6.92096	5.6545	6.60207	8.50687	5.53074	4.9347	6.8901	5.79829	6.59486	7.22852	6.78834	6.67194	6.69519	5.99489	7.37065
(2S)-3-Methyl-2-({[(3S,4S,5R)-2,3,4-trihydroxy-5-(hydroxymethyl)tetrahydro-2-furanyl]methyl}amino)butanoic acid (non-preferred name)	1457	RPPOS	C11 H21 N O7	280.139	1.381	6.64564	7.99052	8.13117	7.96264	8.03348	7.98298	7.45897	7.96613	7.69458	6.72354	7.52183	7.35054	6.56382	7.13446	7.00072	7.38788	7.81323	7.5658	8.0061	8.1925	7.91336	7.66373	7.80064	7.45421	7.66875	7.64848	7.71217	8.13589	7.89643	7.85303	8.50598	8.48095	8.53236	8.03081	7.96474	7.87959
(2S)-3-Phenyl-2-({[(3S,4S,5R)-2,3,4-trihydroxy-5-(hydroxymethyl)tetrahydro-2-furanyl]methyl}amino)propanoic acid (non-preferred name)	1332	RPNEG	C15 H21 N O7	326.125	3.965	5.14489	6.59205	6.74532	6.58381	6.6237	6.54619	6.12311	6.56394	6.35652	5.78977	6.38119	6.07454	5.47304	5.8854	5.75533	6.13128	6.53311	6.29456	6.66661	6.7506	6.51813	6.39675	6.46812	6.15685	6.32373	6.2859	6.30681	6.89497	6.56881	6.60314	7.19662	7.17172	7.22421	6.73958	6.74626	6.60473
(2S)-4-Methyl-2-({[(3S,4S,5R)-2,3,4-trihydroxy-5-(hydroxymethyl)tetrahydro-2-furanyl]methyl}amino)pentanoic acid (non-preferred name)	828	RPNEG	C12 H23 N O7	274.13	4.471	4.88601	4.72492	4.77651	4.94895	4.64587	5.92302	4.44444	3.65343	5.67453	5.7703	4.45172	5.96309	4.82725	4.7186	4.91599	4.98447	5.19116	4.96466	4.94912	5.20832	4.2802	5.08569	5.3035	5.02134	4.0489	4.63127	4.81566	5.15203	6.46609	3.85181	4.50667	5.30797	5.21446	5.52699	5.56988	5.14426
(2S,4S)-4-Amino-2-hydroxy-2-methylpentanedioic acid	651	RPNEG	C6 H11 N O5	176.056	0.917	7.05501	7.13641	7.13653	7.03777	7.04042	7.01116	6.97772	6.98348	6.96103	7.67728	7.79492	7.59384	7.15878	7.35336	7.26675	7.73691	7.87518	7.73719	7.02885	7.04046	7.06101	6.87596	6.90259	6.77648	7.07187	7.10687	7.04281	8.00927	7.77344	7.8331	7.71328	7.60737	7.63611	7.71572	7.68788	7.61645
(2S_3R)-3-Hydroxybutane-1_2_3-tricarboxylate	3538	RPPOS	C7 H10 O7	207.051	0.76	6.36637	7.34982	7.39023	7.19095	7.29984	7.28935	6.92587	7.39396	7.20793	6.99965	7.08965	7.00494	6.9871	6.99598	6.96241	7.27622	7.39922	7.22369	7.38565	7.37855	7.3779	7.2046	7.08785	6.98908	7.11604	7.21942	6.97303	7.4917	7.20883	7.30176	7.81214	7.76538	7.81422	7.60503	7.52965	7.52704
(3-Methyl-3H-imidazo[4,5-f]quinolin-2-yl)azanyl acetate	3738	RPNEG	C13 H12 N4 O2	255.089	4.63	6.22762	7.01695	6.7659	6.72504	6.73679	6.62253	6.48082	6.83256	6.71456	6.55532	6.54701	6.52828	6.55342	6.60169	6.6457	6.80495	7.06635	7.07347	6.88263	6.9561	6.88396	6.75764	6.77267	6.72205	7.03195	6.89146	6.84599	7.13403	7.09365	6.9141	7.03402	7.04039	7.25882	6.97704	7.20038	7.05128
(3R)-beta-Leucine	2732	RPPOS	C6 H13 N O2	132.102	1.498	7.80386	7.7991	7.805	7.57358	7.60042	7.58334	7.79363	7.80863	7.82286	7.41691	7.42366	7.37911	7.09019	7.0441	7.14125	7.48542	7.45951	7.49789	7.71639	7.72207	7.69371	7.40712	7.43212	7.50771	7.71327	7.72893	7.69945	7.62514	7.5794	7.57756	7.51166	7.3787	7.36001	7.74248	7.77497	7.69364
(3S)-3-{(Z)-[(3S)-3-{(Z)-[(3R)-3-Amino-1-hydroxy-4-methylpentylidene]amino}-1-hydroxybutylidene]amino}-5-methylhexanoic acid	2686	RPPOS	C17 H33 N3 O4	326.244	4.838	7.17434	6.14181	6.23817	4.98192	6.20592	6.39708	5.64333	5.65593	6.59893	5.54808	6.16036	4.54293	5.17477	5.27593	5.45723	6.13197	5.73924	5.61948	6.1887	6.17354	7.28469	5.55757	5.79082	5.8076	6.00881	6.00359	6.04969	5.67197	5.81933	5.49679	5.82286	6.00696	5.70923	6.00376	6.07395	5.94387
(3S)-3-{[(3S)-3-Aminobutanoyl]amino}-5-methylhexanoic acid	9866	RPPOS	C11 H22 N2 O3	253.152	5.79	6.02586	6.11522	6.10934	6.03129	6.11679	6.06955	6.076	6.14357	6.21611	5.83508	5.82695	5.83456	5.6488	5.66503	5.77377	5.91354	5.98236	6.03552	5.96095	5.99858	5.99295	5.83506	5.70926	5.81114	5.97662	5.98906	5.99073	6.06538	6.13201	6.06109	6.19969	6.26327	6.29417	6.27496	6.23591	6.17271
(3Z,6E)-N-Hydroxy-2,4,4,7-tetramethyl-6,8-nonadien-3-imine	686	HILICPOS	C13 H23 N O	210.185	0.912	6.6166	7.05641	5.2581	6.91817	6.31194	5.96882	6.82431	5.67536	6.17311	4.38276	5.01587	5.14674	5.22751	5.85659	6.43794	3.90909	5.97551	6.28333	5.7447	5.52876	5.75378	6.87751	6.14785	5.5718	5.64356	6.39988	6.06016	7.0121	4.95484	6.32444	6.86954	6.78901	6.34674	5.73076	6.79625	6.66506
(3aS,3bS,5aR,7S,9aS,9bS,11aS)-2-Amino-7-hydroxy-9a,11a-dimethyl-3,3a,3b,4,5,5a,6,7,8,9,9a,9b,11,11a-tetradecahydro-10H-naphtho[2,1-e]indol-10-one	12397	RPPOS	C18 H28 N2 O2	305.222	6.111	6.14641	6.35669	6.17843	6.16117	6.15097	6.05733	6.1968	6.18088	6.25802	5.91004	6.09132	6.04864	5.76293	6.09578	5.96841	6.02878	6.45592	6.29478	6.12442	6.15449	6.31788	6.59571	6.58051	6.09577	6.23239	6.82129	6.1537	6.67543	6.56648	6.3145	6.39412	6.37793	6.34959	6.47464	7.19904	6.76846
(3s,6R,7S)-6,7-Dihydroxy-8-methyl-8-azabicyclo[3.2.1]oct-3-yl (2E)-2-methyl-2-butenoate	5125	HILICPOS	C13 H21 N O4	256.154	7.502	5.55768	5.67225	6.1512	5.35871	5.63218	5.63012	5.52599	6.61476	7.02388	5.79043	5.28441	5.57799	4.65141	5.32239	4.12988	5.3475	6.05409	5.66343	5.68537	6.59652	5.10194	5.87666	5.19391	5.26631	5.13133	6.16318	5.35612	4.94142	6.59992	7.08332	5.8212	5.28721	7.07116	6.12625	6.00374	5.00183
(4E,6E,d14:2) sphingosine	1313	RPPOS	C14 H27 N O2	264.193	6.372	7.3681	7.37533	7.26981	7.30749	7.19241	7.2271	7.29684	7.30547	7.33934	7.13918	7.10575	7.09499	6.74148	6.80177	6.76483	7.07697	7.02951	7.02818	7.1794	7.2091	7.19637	6.94448	6.87802	6.86324	6.97909	7.00093	7.13852	7.20092	7.18793	7.1731	7.57648	7.51566	7.32863	7.20389	7.17975	7.26032
(4S)-6-Methyl-2-oxa-6-azatricyclo[3.3.1.0~3,7~]nonan-4-ol	1295	RPPOS	C8 H13 N O2	156.102	4.073	5.73046	6.37717	5.58916	5.91097	6.40592	6.80477	7.16875	6.45535	6.95633	6.55871	6.66223	6.68246	7.11132	6.14362	4.70758	5.05509	5.02841	4.92081	5.79205	6.7345	6.32454	6.43035	7.00763	6.38375	6.88232	6.53986	5.36924	5.35587	6.27234	6.5257	6.91969	6.34254	6.85027	5.70739	7.04533	7.12154
(4S)-N-(2,3-dihydroxytetracosanoyl)-4-hydroxysphinganine	9098	HILICNEG	C42 H85 N O6	698.629	8.764	6.48517	6.45408	6.57188	6.49355	6.3943	6.4263	6.46314	6.57306	6.50692	6.20141	6.20807	6.15872	5.93716	5.93089	5.95697	6.14107	6.19732	6.23645	6.37461	6.47233	6.39255	6.08999	6.09934	6.07227	6.30107	6.26752	6.25325	6.25895	6.42737	6.31508	6.66672	6.54154	6.41058	6.50535	6.46827	6.04562
(4Z)-decenoylcarnitine	6732	HILICPOS	C17 H31 N O4	314.232	4.037	6.91981	5.51452	6.09706	5.95923	6.36994	7.5325	6.34006	7.15087	4.95484	7.43334	5.71954	6.03998	4.30681	5.47181	5.8445	5.66007	5.71475	2.45442	6.07476	5.84192	5.99841	5.69081	5.67075	6.11546	5.81578	6.84584	5.96512	6.0176	5.92512	5.84565	6.18637	6.16142	6.19797	8.19553	5.92309	6.09237
(5Z)-13-carboxytridec-5-enoylcarnitine	1016	HILICPOS	C21 H37 N O6	400.269	1.055	5.98236	6.26196	5.89691	5.6761	6.32375	6.04343	5.85156	5.40051	6.11298	6.528	5.48815	5.5768	5.77387	5.3128	5.68663	5.19701	7.67942	5.10037	6.34646	6.00728	5.15566	5.30881	5.55392	5.57412	5.26704	6.0478	6.96398	7.24041	6.00705	5.81883	4.94289	6.93363	6.23288	6.14987	6.73786	3.85952
(6R,8Z)-6-Hydroxy-3-oxo-8-tetradecenoic acid	419	RPPOS	C14 H24 O4	279.157	6.46	7.35328	7.67802	7.46131	7.69046	7.51695	7.76495	7.48607	8.0285	7.52644	7.24397	7.17806	7.30731	7.12181	7.48369	7.01438	7.5026	7.63867	7.31975	7.82438	7.52913	7.52141	7.32517	7.40951	7.60079	7.68272	7.67389	7.24954	7.5382	7.44963	7.46472	9.05511	8.19189	7.86907	7.61828	8.00379	8.53622
(7Z)-14-hydroxy-10,13-dioxoheptadec-7-enoic acid	704	HILICNEG	C17 H28 O5	311.187	1.052	7.04944	7.21669	6.94969	7.2336	7.07738	7.24509	7.29671	7.26506	7.58951	6.91549	7.18604	7.41006	6.89921	6.94048	7.18733	7.55613	6.70631	7.14573	7.51666	7.2092	7.54805	6.86215	6.78498	6.86002	7.26463	7.17581	7.08726	7.18747	6.87509	7.07554	7.33241	7.30697	6.30007	7.10782	7.26492	6.80822
(9Me,4E,8E,10E-d19:3)sphingosine	495	HILICPOS	C19 H35 N O2	310.274	0.855	6.18782	6.32003	6.26632	6.73451	6.35271	5.84693	5.91197	6.07741	6.26237	7.26851	5.56573	4.31294	5.29065	4.80158	4.86816	5.28589	6.57364	6.21346	5.77033	7.29961	5.57286	7.19939	6.2355	3.63899	5.0267	5.93269	5.05353	6.18278	6.08307	6.24648	7.4738	5.82538	6.74746	7.55795	7.09458	6.48746
(9S_10S)-9_10-Dihydroxyoctadecanoate	5208	HILICNEG	C18 H36 O4	315.254	4.09	5.73427	6.1503	6.19834	5.93095	5.92496	6.04865	5.83608	6.17859	5.91636	5.35332	5.33036	5.35547	5.02164	5.04565	5.0701	5.29193	5.42015	5.40644	6.14577	6.2677	5.58558	5.27341	5.25442	5.17427	5.97583	5.7659	5.62119	5.55669	5.59978	5.6497	6.00551	5.84984	5.87734	5.78915	5.7362	5.7298
(9Z)-3-hydroxydodecenoylcarnitine	1582	RPNEG	C19 H35 N O5	356.244	6.419	5.78561	7.10876	8.46604	8.67676	6.63435	7.03489	7.4762	7.83139	6.67383	7.49303	5.77581	6.70217	6.56173	6.59491	6.40266	6.23848	7.57362	7.57312	7.65488	8.18438	7.42587	6.31092	7.24043	6.64453	6.83268	7.17981	6.99189	7.75472	7.32236	7.40332	8.3654	7.36925	7.3185	6.4196	6.8595	6.79903
(9a,11a,13E,15S)-5,6,9,11,15-Pentahydroxyprost-13-en-1-oic acid	5619	HILICNEG	C20 H36 O7	387.239	4.094	5.7208	5.90902	5.87853	5.73707	5.56969	5.65012	5.8599	5.92968	5.81905	5.44404	5.37003	5.31983	5.02747	5.12228	5.19216	5.33063	5.53587	5.35284	5.78507	5.82734	5.70566	5.25589	5.26921	5.12655	5.53874	5.53616	5.49276	5.65571	5.68669	5.477	5.75577	5.78318	5.93438	5.64939	5.59386	5.62601
(E)-10-Oxo-8-decenoic acid	555	HILICNEG	C10 H16 O3	183.102	1.361	5.70698	6.02772	6.07975	5.95322	6.04412	6.09284	6.3854	6.17113	6.58336	5.93566	5.07537	7.70523	5.88749	5.70495	6.94488	6.17201	6.10431	5.77214	6.06996	5.95908	5.43216	6.06688	4.60164	5.62031	6.59706	6.08887	8.33851	6.1365	6.09554	6.05165	7.50854	6.55691	5.99547	5.71685	5.7174	6.14103
(E)-4-hydroxyphenylacetaldehydeoxime	542	HILICNEG	C8 H9 N O2	150.056	2.473	7.76286	8.10053	8.27272	8.18319	8.14589	8.15644	7.96953	8.22788	8.08293	7.82275	7.97976	7.93591	7.66314	7.79451	7.75149	8.0293	8.2298	8.22884	8.25414	8.38319	8.37207	8.08592	8.14246	7.98691	8.19569	8.2479	7.95662	8.45038	8.44023	8.45359	8.75058	8.71026	8.69206	8.51547	8.58373	8.41999
(R)(-)-Allantoin	955	HILICNEG	C4 H6 N4 O3	157.037	6.964	7.32179	7.5723	7.61919	7.48387	7.5319	7.47777	7.3809	7.55048	7.49657	7.1862	7.37151	7.29222	7.04692	7.09454	7.1231	7.39065	7.52207	7.45876	7.56253	7.62063	7.59511	7.40167	7.45069	7.2692	7.37533	7.43995	7.36856	7.78493	7.64209	7.64159	7.9892	7.92903	7.94673	7.71254	7.8178	7.69775
(R)-10-Hydroxystearate	3936	HILICNEG	C18 H36 O3	299.259	0.906	6.43555	7.11826	6.90319	6.59839	6.26895	6.80445	6.79036	6.69457	7.04347	6.61689	6.62854	6.46023	5.91965	5.99624	5.93363	6.11376	6.07782	6.48723	7.1328	6.78034	6.7044	6.48263	6.53969	6.25641	6.26463	6.39847	6.35987	6.52339	6.40961	6.07532	7.41032	7.05339	7.32583	6.50798	6.56778	6.68897
(R)-2-Hydroxyglutarate	6315	RPNEG	C5 H8 O5	147.03	2.058	6.37206	6.41946	6.55793	6.44353	6.4368	6.35717	6.27954	6.47381	6.32801	6.31833	6.47175	6.26263	5.98158	6.1043	6.10473	6.49848	6.55692	6.49305	6.24405	6.6067	6.39971	6.18572	6.2076	6.1111	6.31791	6.25294	6.25532	6.55282	6.41482	6.50646	6.90121	6.76535	6.71134	7.05206	7.17041	7.0312
(R)-2-Methylimino-1-phenylpropan-1-ol	18671	RPPOS	C10 H13 N O	164.107	8.057	4.80096	7.00186	6.3468	6.22535	5.80034	7.85527	5.67006	7.40272	7.32984	6.06217	7.05155	4.95995	6.45517	6.15275	6.61297	6.7098	6.2667	7.7129	6.94557	6.06952	6.83992	6.24047	6.13072	6.70965	6.84156	6.43938	6.37687	6.63906	6.96064	6.91361	6.50741	6.50959	7.91438	7.03157	6.52552	6.51501
(R)-2_3-Dihydroxy-3-methylpentanoate	3746	HILICNEG	C6 H12 O4	147.066	3.213	7.33008	7.21575	7.18596	6.97576	6.92159	6.95954	6.82134	6.76577	6.67045	6.78974	6.74743	6.78485	6.52567	6.50895	6.47766	6.80052	6.8489	6.87915	6.66307	6.63876	6.67569	6.22268	6.34112	6.29931	6.23227	6.1512	6.12279	6.83544	6.88924	6.8471	6.89795	6.80607	6.73196	6.98446	7.14607	7.10201
(R)-3-(4-Hydroxyphenyl)lactate	874	HILICNEG	C9 H10 O4	181.05	5.738	7.89623	7.92321	7.87293	7.82857	7.82001	7.81914	8.04402	8.09198	8.0612	7.81662	7.79296	7.86209	7.45048	7.54441	7.56507	8.10072	8.21031	8.23997	7.83465	7.83188	7.85151	7.85421	7.87164	7.83414	8.05081	8.11191	7.99039	8.02617	7.95372	8.02621	8.54176	8.37263	8.3635	8.92684	8.99977	8.93737
(R)-3-Amino-2-methylpropanoate	258	RPNEG	C4 H9 N O2	102.056	0.815	7.89411	7.69126	7.69868	7.78584	7.77472	7.75885	7.87256	7.73298	7.75302	7.25251	7.21666	7.20759	7.23698	7.18498	7.17517	7.31919	7.31508	7.30277	7.5117	7.48274	7.48451	7.55854	7.52721	7.61881	7.65484	7.60361	7.62971	7.12634	7.16114	7.12778	8.03136	7.89715	7.84094	8.38658	8.4097	8.33314
(R)-3-Hydroxybutanoate	4410	RPNEG	C4 H8 O3	103.04	2.16	6.89056	6.98056	7.01659	6.96465	6.87133	6.94424	7.07847	7.08902	7.07043	6.63036	6.61701	6.6343	6.41929	6.45429	6.49404	6.73422	6.78137	6.77737	6.96839	6.9662	6.97643	6.94966	6.98951	6.86894	7.06339	7.06856	7.03101	7.00359	6.8024	6.80345	7.40955	7.17524	7.33334	7.17782	7.33092	7.18755
(R)-3-Methylitaconate	1057	HILICPOS	C6 H8 O4	145.049	9.474	7.11826	7.18772	7.24996	7.19131	7.25316	7.12829	7.12966	7.08256	7.00561	7.04208	7.0486	7.06706	6.43132	6.46786	6.44237	6.75619	6.73864	6.79155	7.23131	7.13326	7.21455	6.86955	6.92908	6.88355	6.83667	6.84361	6.87227	6.87722	7.01792	6.97172	7.64579	7.48318	7.34175	8.21516	8.20531	7.9764
(R)-4'-Phosphopantothenoyl-L-cysteine	4590	RPNEG	C12 H23 N2 O9 P S	401.079	4.434	5.67612	6.64571	6.66673	6.42961	6.45357	6.4084	6.07181	6.56988	6.38566	5.87426	6.26521	6.05888	5.79761	6.0138	6.01697	6.28155	6.62667	6.45554	6.61918	6.67562	6.67189	6.46774	6.5455	6.28112	6.36768	6.50135	6.41537	6.95611	6.7295	6.7089	7.14908	7.09889	7.14515	6.77757	6.94019	6.78613
(R)-Lactate	445	RPNEG	C3 H6 O3	225.062	0.77	6.70314	6.54876	6.75842	6.68779	6.69218	6.59845	7.09993	6.96811	6.93694	7.16607	7.20791	7.21782	6.73975	6.80231	6.85795	7.64677	7.62325	7.70407	6.53635	6.56532	6.54729	6.45136	6.57256	6.42661	6.91194	6.87409	6.92629	7.1073	7.0737	6.92541	7.39613	7.13204	7.1433	7.99334	8.03018	7.84615
(R)-Malate	7435	HILICNEG	C4 H6 O5	133.014	12.994	6.35004	5.8543	6.27749	6.3474	6.28374	6.50866	6.44641	6.34424	6.28383	6.49345	6.49976	6.50174	6.44261	6.35276	6.41873	6.50322	6.45391	6.4347	6.09418	5.87654	6.1073	6.05619	6.24508	6.10183	6.18358	5.9295	6.09941	6.38279	6.53211	5.8781	6.04775	5.62466	6.01983	5.73927	5.76698	5.8427
(S)-1-Pyrroline-5-carboxylate	895	RPNEG	C5 H7 N O2	112.04	1.054	6.98902	7.95576	7.97364	7.67586	7.78551	7.66333	7.47686	7.87103	7.73407	7.22308	7.67224	7.44949	7.44374	7.61937	7.57024	7.80664	8.12662	7.9763	7.94717	7.95298	8.0577	7.7401	7.76334	7.76978	7.79818	8.17059	7.96462	8.16214	8.11209	8.04482	8.31453	8.25418	8.25538	8.20069	8.00091	8.07539
(S)-2-Amino-3-(3-hydroxy-4-oxo-4H-pyridin-1-yl)propanoate	2686	RPNEG	C8 H10 N2 O4	197.057	4.121	5.75793	6.47686	5.87049	6.44035	6.49215	6.30314	6.01968	6.20518	6.092	5.82352	5.86943	6.0546	6.14568	6.03627	6.11075	6.4728	6.22784	6.69693	5.81494	5.82238	5.78405	5.27027	5.63224	6.32101	5.95706	5.85503	5.86143	6.10572	6.23479	5.77573	7.23662	7.15115	7.13265	7.37132	7.4438	7.30951
(S)-3-Methyl-2-oxopentanoate	41	HILICNEG	C6 H10 O3	129.056	3.123	8.44699	8.65232	8.73461	8.74512	8.80519	8.76404	8.55263	8.67473	8.62791	8.45018	8.56273	8.53929	8.51971	8.58855	8.58432	8.80322	8.9399	8.90623	8.65096	8.7201	8.68079	9.02435	9.02352	8.89427	8.64089	8.67398	8.43677	8.92203	8.80509	8.83058	9.36127	9.23202	9.25582	9.13144	9.25908	9.14394
(S)-4-Amino-5-oxopentanoate	3984	RPPOS	C5 H9 N O3	154.047	2.173	7.22304	7.2339	7.23205	7.48887	7.48842	7.54368	7.54869	7.52362	7.49974	7.17936	7.10539	7.13423	7.25722	7.19744	7.27824	7.42534	7.44048	7.42304	7.02451	7.00678	6.98713	7.39128	7.45238	7.42793	7.39322	7.45034	7.39602	7.06689	7.05354	7.03093	7.12104	6.90823	6.90374	7.20573	7.22356	7.17157
(S)-Carnitine	2443	HILICPOS	C7 H15 N O3	144.102	8.646	7.71064	7.57274	7.69027	7.38434	7.30401	7.35375	7.65072	7.57159	7.64711	6.70608	6.55375	6.65305	6.49801	6.39376	6.4607	6.31864	6.59413	6.60427	7.49589	7.49887	7.5037	7.08072	7.11592	7.11035	7.57047	7.50543	7.52007	7.11101	6.87646	6.80218	6.91458	7.07163	6.87143	6.87326	6.79932	6.75397
1-(2-methoxy-13-methyl-pentadecanyl)-sn-glycero-3-phosphoserine	9233	HILICNEG	C23 H48 N O9 P	512.299	7.398	6.18572	6.04351	6.10306	6.01936	6.11516	6.1854	6.13888	6.04075	6.1223	5.91472	5.96054	5.92403	5.89979	5.90601	5.89278	6.10193	6.1464	6.23994	5.93502	5.92185	5.99099	5.86398	5.91049	5.89424	5.93784	5.87286	5.87634	5.98569	6.06083	6.04796	6.6298	6.49934	6.42581	6.79943	6.73701	6.68763
1-(2-methoxy-6Z-octadecenyl)-sn-glycero-3-phosphoserine	5692	HILICNEG	C25 H50 N O9 P	538.315	7.314	6.94479	6.61952	6.55679	6.4385	6.68775	6.51011	6.84522	6.6885	7.00045	6.67032	6.67963	6.73147	6.39233	6.34775	6.37614	6.86392	6.83555	6.93541	6.47979	6.60255	6.29632	6.15555	6.21108	6.31061	6.56483	6.52436	6.59547	6.34699	6.68913	6.93332	7.00467	6.81006	6.69116	7.41849	7.32068	7.28369
1-(2-methoxy-6Z-tetradecenyl)-sn-glycero-3-phosphoethanolamine	2398	HILICPOS	C20 H42 N O7 P	440.277	7.687	5.39151	5.4262	5.43823	5.84666	5.8838	5.84013	5.44105	5.44646	5.45274	6.25828	6.33239	6.24723	6.11845	6.13041	6.13772	5.69978	5.98664	6.05336	5.29387	5.29989	5.31338	5.84893	5.87958	5.94485	5.31516	5.52543	5.3851	6.03221	6.09119	6.16864	7.57974	7.37332	7.43878	7.67993	7.65487	7.55439
1-(2-methoxy-docosanyl)-sn-glycero-3-phosphoserine	6581	HILICNEG	C29 H60 N O9 P	596.392	2.202	5.25753	5.14264	5.9212	5.50895	3.63527	6.01658	5.24251	5.38062	5.54999	4.77934	4.45593	4.62714	5.6181	3.1105	4.5028	4.76403	5.19794	6.54096	6.60723	5.62496	4.55235	4.96589	5.13264	5.13008	6.41632	4.55798	5.42568	5.26467	4.82794	5.9217	4.63389	4.43959	5.25877	4.70068	5.59263	4.79995
1-(2-methoxy-octadecanyl)-sn-glycero-3-phosphoserine	1267	RPNEG	C25 H52 N O9 P	540.331	8.36	7.49802	8.10561	8.33265	8.05434	7.89301	7.88909	7.37606	7.9288	7.72147	7.58522	7.58366	7.50664	7.29314	7.26574	7.28252	7.44588	7.67384	7.67172	8.1796	8.14133	8.20306	7.79664	7.83598	7.64553	7.57985	7.33328	7.65359	8.13898	8.24995	7.9991	8.33609	8.34809	8.43923	8.329	8.21266	8.27927
1-(2-methoxy-tetradecanyl)-sn-glycero-3-phosphoserine	8100	RPNEG	C21 H44 N O9 P	484.268	6.928	5.3866	5.42772	5.39676	5.64868	5.31318	5.32762	5.42945	5.42875	5.45867	5.67141	5.63375	5.63705	5.66367	5.60801	5.67233	5.79406	5.79647	5.74132	5.31215	5.31317	5.29872	5.69197	5.6772	5.65181	5.16434	5.16734	5.14335	5.50408	5.16849	5.85529	7.39586	6.33595	7.28606	6.73438	6.79777	6.73868
1-(3-Amino-3-carboxypropyl)-5-oxoproline	868	RPNEG	C9 H14 N2 O5	275.089	1.108	7.09074	6.0542	7.28794	7.32327	7.34564	7.30418	7.55555	7.15688	7.20331	6.99342	7.1366	7.08787	6.12621	6.458	6.08761	7.09184	6.9797	6.77716	7.00353	6.29225	6.93853	5.85996	5.97513	6.44011	6.92349	5.93212	6.95722	6.61343	6.75492	6.78068	7.37821	7.21473	7.30508	8.04945	7.95691	7.86268
1-Aminocyclopropane-1-carboxylate	1083	RPPOS	C4 H7 N O2	102.055	1.335	8.02193	8.17607	8.20607	8.25937	8.23827	8.23385	8.2522	8.25321	8.19208	7.92235	8.01541	7.97405	7.97261	7.95881	7.98184	8.13265	8.19908	8.15619	8.08995	8.15077	8.08836	8.0579	8.11708	8.02573	8.05434	8.11737	8.05548	8.23775	8.08173	8.11281	8.57015	8.45539	8.48447	8.5258	8.57809	8.48043
1-Deoxy-D-altro-heptulose7-phosphate	583	RPNEG	C7 H15 O9 P	273.038	0.836	7.76541	7.36194	7.87026	7.63808	7.62074	7.57161	7.91151	7.69673	7.58916	7.31964	7.72807	7.60348	7.33771	7.20576	7.23658	7.51159	7.58127	7.49456	7.18888	6.83759	7.48825	7.13094	7.30645	7.30377	7.87736	7.77831	7.76509	7.81004	7.73342	7.62373	8.00699	7.40543	7.61305	7.79313	7.5972	7.67071
1-Linoleoylglycerophosphocholine	872	HILICPOS	C26 H50 N O7 P	520.34	7.407	7.05543	7.20907	7.39169	7.28431	7.29337	7.29545	7.1151	7.02159	7.08527	6.82192	7.09762	6.98213	6.69534	6.61345	6.6267	6.88738	6.94159	6.94841	7.31852	7.14807	7.10887	6.67757	6.82906	6.75931	6.84702	6.65887	6.90868	7.28149	7.31033	8.26067	7.49601	7.40501	7.22329	7.49536	7.41667	7.32092
1-Methyl-3-(2-thiazolyl)-1H-indole	4320	HILICNEG	C12 H10 N2 S	213.049	10.985	5.20463	6.89543	6.93496	6.96647	6.90572	7.24473	7.02009	6.80789	6.93189	6.6906	6.63109	6.80174	6.75063	6.70758	6.63785	6.98113	6.89124	6.7379	6.78221	6.64078	6.71318	6.69255	6.99683	6.67999	6.96041	6.72856	6.91071	6.76989	6.80128	6.82706	7.47315	7.07637	7.3059	7.2054	7.3032	7.06883
1-Methylguanine	6633	HILICPOS	C6 H7 N5 O	166.072	6.203	5.74369	6.73985	6.72528	6.52943	6.60646	6.40846	5.86787	6.47207	6.24811	6.33495	6.47199	6.34761	6.14163	6.17466	6.16787	6.45098	6.65257	6.59748	6.62365	6.7972	6.79602	6.85866	6.97984	6.47258	6.80537	6.82501	6.71852	6.90547	6.74713	6.7058	7.29659	7.15548	7.28045	6.86743	7.10512	6.94815
1-Methylhistidine	1116	HILICNEG	C7 H11 N3 O2	168.078	9.537	6.62838	6.55139	6.61677	6.46316	6.44446	6.41843	6.79954	6.72103	6.75426	6.57313	6.64932	6.626	6.48973	6.50541	6.54427	6.94218	6.95386	6.97821	6.2093	6.22912	6.24357	6.06688	6.06948	6.35228	6.66805	6.67805	6.6408	6.26617	6.23806	6.2556	6.72605	6.7015	6.6104	7.37062	7.42825	7.29475
1-Methylxanthine	6130	RPPOS	C6 H6 N4 O2	167.056	3.613	5.46411	6.17382	5.90412	5.15797	5.95623	5.38355	5.18223	6.15341	4.32319	5.7253	5.5993	5.65026	4.14514	6.09134	4.35102	6.45225	4.51328	4.17877	5.75013	5.91157	5.17706	5.87992	5.86091	5.79216	5.7374	6.26477	6.23835	7.08191	5.68456	6.2713	5.75221	5.75203	5.77677	5.12588	5.14069	5.05062
1-O-(2-methoxy-4Z-hexadecenyl)-sn-glycero-3-phosphocholine	804	HILICNEG	C25 H52 N O7 P	508.341	7.403	6.84794	6.17817	6.55453	6.47435	6.48624	6.67501	6.39499	6.13578	6.20951	5.90299	6.28349	6.19751	5.66519	5.52133	5.52984	5.7676	5.7047	5.84039	6.37364	6.08394	6.10184	5.47871	5.41948	5.74117	5.52614	5.46272	5.6037	5.97503	6.04051	6.04432	6.92125	6.83631	6.54506	6.22333	5.88947	6.00118
1-O-(2-methoxy-hexadecyl)-sn-glycerol	3246	HILICPOS	C20 H42 O4	347.315	0.823	7.16087	7.3068	7.17602	6.89687	7.17134	6.90037	7.11357	6.9513	7.10413	6.62237	7.00342	6.71977	6.43786	6.91216	6.3485	6.98507	6.86697	6.72244	7.2236	6.79498	7.2325	6.99802	6.83284	6.99453	6.82066	7.31188	6.81787	7.15656	6.99515	7.08474	7.88644	7.40623	7.58573	7.09544	7.30678	7.11951
1-O-(2R-hydroxy-hexadecyl)-sn-glycerol	802	HILICPOS	C19 H40 O4	333.3	0.832	8.21522	7.94545	7.66515	7.91175	7.71069	7.53998	8.31055	7.53666	7.65219	7.8676	7.51751	7.47405	7.43471	7.44297	7.05259	7.75968	7.64443	7.37798	7.74503	7.43097	8.03402	7.83009	7.50641	7.64801	7.31504	7.8916	7.27229	7.80719	7.47623	7.60871	8.5995	7.84816	7.97823	7.63619	7.86423	7.75476
1-O-(2R-hydroxy-nonadecyl)-sn-glycerol	2945	HILICPOS	C22 H46 O4	375.347	0.795	7.39915	7.39464	7.59279	7.23224	7.46296	7.21952	7.28757	7.33694	7.25806	6.99452	7.3138	7.09207	6.75231	6.94376	6.75177	7.05156	7.10145	7.03779	7.3265	7.25261	7.18879	6.95117	7.00473	6.99217	7.06931	7.19015	7.0637	7.28775	7.25746	7.27151	7.84623	7.56369	7.73502	7.33141	7.46441	7.36946
1-O-(2R-hydroxy-octadecyl)-sn-glycerol	3534	HILICPOS	C21 H44 O4	361.331	0.808	6.9714	7.19417	6.87196	6.78833	7.19562	6.7257	6.79934	6.8355	6.80194	6.44181	7.00534	6.63292	6.29393	6.80085	6.25283	6.57295	6.84057	6.55723	7.03248	6.73871	7.02279	6.79709	6.65644	6.78685	6.70473	7.16451	6.63106	7.04187	6.81473	6.93062	7.78232	7.16648	7.52694	6.88918	7.22098	6.78699
1-O-(2R-hydroxy-pentadecyl)-sn-glycerol	1876	HILICPOS	C18 H38 O4	319.284	0.836	7.59093	7.54417	7.62776	7.48469	7.43696	7.3433	7.64408	7.45441	7.74097	7.36724	7.31955	7.26271	6.98236	7.03012	6.96856	7.44351	7.40398	7.28305	7.39883	7.39569	7.5467	7.07348	7.23774	7.30253	7.36482	7.38079	7.28735	7.43329	7.35648	7.32429	8.59636	7.7808	7.65144	7.55722	7.63983	7.86452
1-Oleoylglycerophosphocholine	2078	RPPOS	C26 H52 N O7 P	522.355	8.491	7.32077	7.85019	8.02145	7.81422	7.81978	7.75878	7.16083	7.71236	7.47736	7.32509	7.35333	7.28911	7.15358	7.22641	7.20309	7.3422	7.56355	7.47508	7.89553	7.83385	7.8882	7.52818	7.59788	7.4358	7.44291	7.26417	7.50466	8.02282	7.96542	7.79619	8.05349	8.13175	8.09146	8.05346	7.99124	8.01075
1-Palmitoylglycerophosphocholine	71	HILICPOS	C24 H50 N O7 P	496.339	7.447	9.12486	8.75172	9.08026	9.17708	9.13966	9.20396	8.84843	8.70315	8.72372	8.53887	8.7484	8.70564	8.4291	8.29069	8.28896	8.45455	8.30046	8.44886	8.96061	8.75326	8.73312	8.43992	8.4851	8.52752	8.3268	8.09293	8.44818	8.65065	8.82279	8.65516	9.33911	9.2481	9.06103	9.16994	8.92691	8.9405
1-Phospho-alpha-D-galacturonate	3969	HILICNEG	C6 H11 O10 P	273.002	6.187	6.29051	6.65811	6.69693	6.90934	6.93193	6.96622	6.79	6.80865	6.89791	5.3537	5.83522	5.35101	4.79411	5.49178	5.51683	5.57903	6.11294	6.00595	6.82643	6.84047	6.82073	6.96566	6.97578	6.91617	6.96331	6.87638	6.92966	6.68549	6.46641	6.36115	7.03228	6.94782	7.02642	6.49735	6.70821	6.50595
1-Pyrroline	622	RPPOS	C4 H7 N	70.0652	0.893	8.41471	8.30024	8.28431	8.35391	8.31832	8.32628	8.59978	8.49142	8.48027	7.9254	7.92664	7.88624	7.62053	7.59311	7.59295	8.12381	8.14454	8.13897	8.09447	8.07837	8.1046	8.13437	8.24748	8.13104	8.51751	8.44489	8.44594	7.82286	7.81788	7.79075	8.35658	8.19821	8.18094	8.58774	8.68861	8.58861
1-Pyrroline-4-hydroxy-2-carboxylate	211	RPPOS	C5 H7 N O3	130.05	1.156	8.31756	8.28346	8.3465	8.2929	8.28373	8.34195	8.58556	8.41553	8.49039	7.91822	8.28772	8.10494	8.3001	8.28756	8.13619	8.49708	8.49451	8.48005	8.22256	8.08672	8.22608	8.26419	8.18384	8.28777	8.66841	8.61498	8.65556	8.33824	8.37657	8.28194	8.65135	8.42301	8.54391	8.94907	9.01279	8.88015
1-hydroxy-5-phenyl-3-pentanone	1541	HILICPOS	C11 H14 O2	179.106	2.872	7.66137	7.29681	7.23453	7.13649	7.17978	7.1354	7.2921	7.62561	7.88882	7.61907	6.95103	7.31653	6.89077	6.97471	6.7342	6.96481	6.95711	6.98857	8.14757	7.19145	7.19256	6.92914	6.91629	6.86287	7.02045	7.06629	7.06166	7.2208	7.17082	6.90282	7.6212	7.95092	7.40391	7.60719	7.40708	7.54429
1-phenylpropane-1_2-dione	732	RPNEG	C9 H8 O2	147.045	3.785	7.25528	7.43422	7.49223	7.57926	7.49807	7.5401	7.40408	7.52278	7.46001	7.18951	7.32849	7.24206	7.34874	7.37508	7.42715	7.51793	7.55381	7.55528	7.41975	7.47786	7.40713	7.43453	7.47045	7.38979	7.37011	7.41041	7.35238	7.5809	7.42406	7.40964	7.84765	7.73074	7.78617	7.78789	7.911	7.84334
1-stearyl estercitric acid	1632	HILICNEG	C24 H44 O7	443.302	1.119	4.60071	5.19686	4.64456	5.02253	7.31549	4.83375	6.09971	6.29577	6.30616	6.01354	5.55941	5.15692	5.66479	5.14117	4.64848	6.54548	5.62546	5.65227	5.49478	5.0449	6.27445	5.10328	5.35753	5.38336	5.26494	6.60921	5.13087	4.87448	4.87033	4.86618	5.28771	4.55554	4.92277	4.63528	4.9997	3.99941
10-HDA	1762	RPPOS	C10 H18 O3	187.133	5.011	6.92044	5.4166	6.05345	6.6897	7.4476	6.13648	5.55318	5.58489	6.49384	7.07285	6.35304	6.02048	5.39996	5.39417	5.36199	6.16585	6.04485	5.78158	5.35228	6.56302	6.41379	5.7923	6.27225	5.54555	5.96274	6.09104	6.26252	5.77018	7.02654	6.38704	7.54885	5.64766	7.4537	6.10153	5.56758	5.79545
10-amino-decanoic acid	5716	HILICPOS	C10 H21 N O2	188.164	0.965	6.58749	6.69524	6.7627	7.08091	6.84639	6.81806	6.84034	6.905	7.15821	6.95151	7.04292	6.65346	6.30411	6.52599	6.651	6.30782	6.50549	6.41283	7.08283	6.58196	7.20767	6.77072	6.62992	6.25008	6.95966	6.98409	6.81812	6.92644	6.55338	6.24727	6.87261	6.80285	6.8699	6.56142	6.65338	6.5474
10-hydroxy capric acid	2474	RPNEG	C10 H20 O3	187.134	6.537	7.63235	7.65986	7.6553	7.57124	7.56497	7.57215	7.68108	7.68716	7.68212	7.40534	7.39541	7.39495	7.12235	7.1251	7.10771	7.39914	7.38219	7.3907	7.54893	7.53751	7.53807	7.25057	7.25316	7.25945	7.3717	7.38279	7.38694	7.53681	7.56063	7.53654	7.88996	7.85512	7.89294	7.61863	7.64447	7.64149
10-undecynoic acid	452	HILICPOS	C11 H18 O2	183.138	0.864	7.49082	7.86609	5.98692	8.48053	7.98156	5.87802	7.47805	7.30627	5.57394	5.12998	6.85941	5.14334	5.47064	5.70991	5.49259	6.06398	6.97048	6.53645	5.52635	6.45586	5.87318	6.15039	6.38133	6.51868	6.6098	6.31685	8.50097	7.48577	6.9649	6.43578	6.94553	7.21758	7.46917	6.8915	7.34082	7.30649
10Z-Heptadecen-2-one	4988	RPPOS	C17 H32 O	253.252	6.899	5.46835	6.6428	6.38246	6.45656	6.30643	6.56148	5.68496	5.81387	6.74781	6.43522	6.33517	6.59335	5.6591	5.4717	5.62832	5.77334	5.78251	6.11857	6.15656	6.36849	5.94139	5.54969	5.50912	6.00498	5.65347	5.76526	5.7772	6.00545	6.08192	6.10393	5.87121	5.96057	6.81068	5.99285	5.98122	6.00353
11,12-dihydroxy arachidic acid	4261	HILICNEG	C20 H40 O4	343.285	0.938	5.46278	6.02762	5.93837	5.82309	5.55997	4.33363	5.38844	5.94004	5.78034	2.06689	4.76368	4.86216	5.07953	4.82151	4.75632	5.65536	4.14541	5.43583	5.21072	3.72715	5.12718	4.86443	5.04992	4.85428	4.72915	5.06722	4.70574	5.47079	6.49421	4.12061	5.94496	5.84642	6.53512	6.18115	5.66071	4.49937
11-Methyl-8-oxatetracyclo[5.3.2.0~4,9~.0~4,11~]dodecane	650	HILICPOS	C12 H18 O	161.132	0.916	7.40158	7.34012	7.25504	7.34712	8.32918	7.10893	7.94098	7.87654	7.61696	7.11137	7.25769	7.47219	7.1094	7.03367	7.51352	7.19427	5.82523	7.24236	6.51529	6.89919	7.67923	7.85055	7.24017	6.89481	6.86418	7.03801	5.75027	7.09779	7.2858	7.44926	7.60571	7.46879	8.03556	8.18873	8.96177	7.35276
11-amino-undecanoic acid	36	RPPOS	C11 H23 N O2	202.18	1.837	6.63475	7.19358	6.55441	7.19461	6.58785	6.12508	7.42573	8.09837	6.45439	6.04239	7.7784	5.475	5.62061	7.41972	5.49308	5.22334	6.72168	6.08899	5.99794	6.45487	7.32974	6.17639	5.74423	6.87485	6.90495	5.93643	6.88837	7.11681	6.89724	6.77936	6.905	8.43152	7.57659	5.64023	7.64396	7.54783
12,13-DiHOME(9)	209	HILICNEG	C18 H34 O4	313.239	0.996	7.11719	6.76164	6.64173	6.85531	6.70305	6.77764	6.77293	6.69547	6.97346	6.94629	6.32398	6.44514	6.53364	6.02842	6.11212	6.39712	6.8561	6.79968	6.6599	6.62125	6.86641	6.85807	6.63699	6.26693	6.45958	6.41298	6.92774	6.71283	6.63604	7.11254	7.16125	7.14548	7.09679	6.70808	6.97043	6.84934
12-Hydroxydodecanoicacid	442	RPNEG	C12 H24 O3	215.165	6.963	7.2634	7.30697	7.28283	7.33021	7.30532	7.26369	7.33164	7.29206	7.31327	7.51713	7.54828	7.45754	7.09523	7.11796	7.10812	7.25363	7.26559	7.19759	7.22064	7.2389	7.22468	7.33893	7.41196	7.26272	7.07972	7.12531	7.08529	7.99668	7.86081	7.84903	8.40316	8.38001	8.46205	7.88643	7.93413	7.87519
12-amino-dodecanoic acid	1481	HILICPOS	C12 H25 N O2	216.196	2.838	6.00725	6.59028	5.86595	5.77552	6.98814	5.36034	5.55345	5.65138	6.23152	5.74285	5.39623	6.01696	6.13489	5.32771	6.07313	6.19111	5.95238	5.43994	6.66904	6.12071	6.42283	4.6653	5.96506	5.71078	6.26633	5.7729	6.25515	6.57279	5.79089	6.55155	5.98106	4.92505	5.55018	5.78487	6.25196	6.77884
12-hydroxy-13-tetradecenoic acid	887	HILICPOS	C14 H26 O3	243.195	0.898	5.96845	6.19155	5.74753	6.21094	5.53191	4.70618	5.8739	6.12017	5.62907	6.5885	5.69349	6.29667	4.77594	4.77654	5.8147	5.78975	4.942	4.48872	6.16457	6.18073	5.21624	5.75282	5.27346	4.6642	5.14248	5.55964	5.86533	5.25574	5.86301	4.27276	6.30308	5.69695	7.79084	6.30652	5.28177	2.79916
14-hydroxy-12-tetradecenoic acid	385	HILICNEG	C14 H26 O3	241.181	1.018	6.14779	6.36862	6.32122	6.47081	6.52587	6.45266	5.99424	5.93127	5.63076	7.19917	7.26739	7.22827	6.34925	6.33007	6.32753	6.56353	6.59998	6.64789	6.35133	6.41412	6.29885	6.69328	6.83713	6.64778	6.20901	6.36593	6.25342	7.57967	7.52675	7.48224	8.26966	8.25267	8.32694	7.58253	7.60682	7.5515
15-hydroxy-hexadecanoic acid	3113	HILICNEG	C16 H32 O3	271.228	0.904	6.49128	6.26284	6.41491	6.17323	6.09859	6.12709	6.32858	6.09376	6.27196	6.02586	6.21962	5.99354	5.92983	5.88425	5.83739	6.20644	6.26688	6.05497	6.21975	6.13773	6.62434	5.81979	5.99007	5.86297	6.18578	6.32341	5.9395	6.47625	6.33388	6.1875	6.51255	6.6866	6.74758	6.48753	6.49711	6.45987
1D-chiro-inositol	1353	HILICNEG	C6 H12 O6	179.056	10.139	6.86899	7.8088	7.89199	7.67915	7.72241	7.65304	7.43658	7.74384	7.62133	6.98429	7.39755	7.24113	6.6152	6.8548	6.80508	7.24891	5.25128	7.37044	7.88398	7.95619	7.85905	7.4708	7.52489	7.21613	7.54369	7.57424	7.53737	7.91616	5.68518	7.90278	8.34172	5.84597	8.22341	7.89102	8.00812	7.85832
1H-indene-3-carboxamide	536	HILICPOS	C10 H9 N O	160.076	7.376	7.78188	7.91224	7.92605	7.87857	7.73207	7.6877	8.41843	8.27952	8.32152	7.73483	7.88345	7.82625	7.42971	7.5693	7.44957	8.26325	8.35488	8.29478	7.71169	7.77749	7.85483	7.60065	7.66195	7.78681	8.26639	8.24642	8.21502	7.93113	7.96325	7.86171	8.16275	8.02543	8.01587	8.48698	8.5058	8.45294
1_4-Lactone	4346	RPNEG	C4 H6 O2	85.0292	1.853	6.96074	6.9656	7.0492	7.00685	6.9644	6.91447	7.00289	7.13557	7.0929	6.12616	6.30294	6.37497	6.20029	6.2999	6.29375	6.48846	6.56822	6.44269	6.84338	6.92552	7.02399	6.77401	6.76484	7.02836	7.01564	7.03261	6.85686	6.6411	6.63236	6.64622	6.89841	6.91285	6.24192	7.00042	7.00494	7.02766
2'-Deoxyguanosine 5'-monophosphate (dGMP)	77	RPNEG	C10 H14 N5 O7 P	346.056	1.275	8.53214	8.92355	8.25788	8.0358	8.11043	7.92182	8.17555	8.33534	8.40201	8.23469	7.8107	7.95314	7.92147	8.24665	8.27021	8.27098	8.49607	8.34634	8.5439	8.79358	8.68282	8.53092	8.48894	8.41893	8.80091	8.89364	8.82835	8.88287	8.796	8.83474	8.59806	8.37575	8.33347	8.56624	9.05184	8.58426
2'-Deoxyinosine	5431	HILICNEG	C10 H12 N4 O4	251.079	6.148	6.93283	6.8039	6.86318	5.75819	5.90773	5.6344	6.48261	6.34594	6.32616	6.84348	6.83902	6.84294	5.67324	5.88993	5.73637	6.50551	6.49188	6.4131	6.30402	6.28382	6.33552	6.01839	6.14431	6.03595	6.32601	6.29203	6.29915	6.32363	6.4229	6.38752	6.07824	5.87694	5.93912	5.50551	5.53331	5.50587
2,15,16-trihydroxy palmitic acid	3325	RPNEG	C16 H32 O5	303.218	6.049	5.41625	5.68127	5.92224	5.88624	5.60862	5.7869	5.58782	6.06699	5.98912	6.09252	5.95722	5.40813	5.37995	6.25386	5.11565	5.22468	5.14165	5.27822	5.81585	5.89758	5.75958	5.40252	5.54883	4.99405	5.26062	5.5705	5.82347	6.11896	5.89109	5.70164	6.57493	5.83062	5.90019	5.66262	6.04509	5.7236
2,2,6,6-Tetramethyl-4-piperidinol	219	RPPOS	C9 H19 N O	158.154	1.654	7.47348	8.19224	7.29608	8.1896	8.10408	8.20805	8.35813	8.45533	7.75153	8.01687	7.96383	8.18212	6.90847	6.89216	6.90406	7.224	7.20127	7.1756	8.284	7.27919	7.34669	7.00856	6.85422	7.01613	7.10271	7.43838	7.3644	8.02885	7.94582	8.16308	7.60345	7.56959	8.10997	7.37713	7.41239	7.49367
2,3,4,5-tetranor-thromboxane B1	1745	HILICNEG	C16 H28 O6	315.181	2.069	5.663	6.32022	6.55775	5.49968	5.81979	6.01368	6.02634	5.95244	5.5894	5.36897	5.13506	5.81866	5.19243	5.00367	4.90294	5.92016	5.58246	6.62494	5.45107	5.61868	5.99703	4.75946	6.87239	6.70504	6.08283	5.74313	5.99972	6.1816	6.21389	6.17873	5.46537	6.97616	6.92675	5.87483	4.49217	5.95483
2,3-Dideoxy-3-(ethanimidoylamino)-2-[(Z)-(1-hydroxyethylidene)amino]-a-D-mannopyranuronic acid	1795	RPNEG	C10 H17 N3 O6	274.104	0.907	6.49129	6.8577	6.63558	6.96229	7.03961	7.05982	6.89378	6.86838	6.88886	6.77124	6.84632	6.67348	6.86069	6.87055	6.89493	7.24203	7.16058	7.15743	6.72127	6.76009	6.2965	6.46292	6.63765	6.67354	6.43634	6.52915	6.42079	6.52146	6.72187	6.599	7.53628	7.42899	7.49568	6.72575	7.37576	7.34177
2,3-Dihydrothiophene	4813	HILICPOS	C4 H6 S	104.053	9.754	6.76436	6.79607	6.84537	6.91357	6.89269	6.7882	6.82177	6.81377	6.82553	6.53793	6.59385	6.59057	6.60688	6.60263	6.64883	6.77342	6.79902	6.78053	6.75472	6.74767	6.75456	6.58374	6.67401	6.61324	6.6236	6.63919	6.60286	6.77817	6.76393	6.76797	7.26061	7.16564	7.07842	7.21524	7.23773	7.14695
2,3-dihydroxy-valeric acid	1672	RPNEG	C5 H10 O4	133.05	1.59	5.95269	6.06619	6.05414	5.77806	6.55638	5.7585	6.67367	6.00951	6.5924	7.50765	7.6935	7.47214	6.76793	6.86856	6.79736	7.46746	7.59271	7.54731	6.04564	5.8603	5.99449	6.29931	6.36166	6.02223	6.16227	6.2983	6.20291	7.47322	7.47624	7.47585	6.71566	6.74117	6.69023	6.51026	6.50365	6.46169
2,4-Dimethyl-2E,4E-heptadien-1-ol	2665	RPNEG	C9 H16 O	253.106	5.231	6.16775	6.1312	6.16252	6.09377	6.17346	6.09775	6.25622	6.01041	6.12131	5.91527	5.79861	5.92492	5.61172	5.37747	5.70306	5.81068	5.96289	6.02007	6.13545	6.10519	5.86783	5.39855	5.7308	5.81689	6.02591	5.99895	6.17726	6.01178	6.0743	6.10984	6.41564	6.40527	6.39893	6.17809	6.09577	6.08998
2,4-heptadienal	4747	RPNEG	C7 H10 O	109.066	4.514	3.98039	6.40785	5.68273	6.60837	3.99033	4.46136	6.01689	5.73887	6.16539	4.73742	5.75019	4.44323	4.01494	5.34078	5.41062	5.07281	4.89316	5.44104	5.62003	6.40715	5.58032	5.81015	6.05527	4.26331	5.36175	5.46664	5.16305	6.38634	5.42583	6.05323	6.00366	6.39798	5.99806	5.70861	5.78074	5.55072
2,4-octadienal	1171	RPNEG	C8 H12 O	169.087	4.843	6.96965	7.02211	7.05808	6.94513	6.83558	6.82026	6.9217	7.04589	7.08424	6.54091	6.61757	6.82956	6.48328	5.88302	6.38108	6.70813	6.80097	6.68627	6.99217	6.95288	6.78786	6.60574	6.5544	6.61431	6.77284	6.82669	6.78283	6.90794	6.89816	6.76644	7.1544	7.18827	7.15903	6.8383	6.81257	6.97952
2,5-Dimethypyrrole	1121	HILICPOS	C6 H9 N	96.0807	2.072	4.48496	5.82344	5.51284	5.6655	5.76121	5.39675	6.05127	4.9749	5.49815	5.3279	6.82001	5.98391	6.1504	4.3998	4.71526	6.07225	4.73762	6.78948	5.78127	5.68682	5.79678	5.14721	5.24145	5.88864	5.93569	6.38369	5.60913	7.05899	3.91667	6.24792	6.12096	6.1292	7.00112	5.58448	5.59876	5.22823
2-(2-amino-3-methylbutanamido)-3-phenylpropanoic acid	3010	RPPOS	C14 H20 N2 O3	265.155	4.485	6.85791	7.13275	7.11806	6.94006	6.9769	6.92565	7.01431	7.13506	7.33883	7.0409	6.69777	6.89254	6.83803	6.65405	6.99567	7.27277	7.09271	6.84339	7.70956	7.88222	6.71412	6.53899	6.60558	6.60205	6.87529	7.30438	6.93779	7.09124	6.92661	7.23546	6.37271	6.27961	6.40709	6.74771	6.95302	6.3897
2-(Hydroxymethyl)-1-methylpiperidine-3,4,5-triol	3552	RPPOS	C7 H15 N O4	219.134	1.06	6.67176	6.7145	6.74047	6.86711	6.943	6.89606	6.72991	6.71019	6.62086	7.22829	7.24936	7.21794	7.08211	7.14199	7.17342	7.52132	7.47358	7.52794	6.85184	7.07974	6.5726	7.02571	7.11957	7.074	6.99047	6.89409	6.71834	6.98403	6.91605	6.84877	7.32273	7.13571	7.09554	7.41304	7.45965	7.305
2-(acetylamino)-4-(methylthio)butanoic acid	347	HILICNEG	C7 H13 N O3 S	190.054	4.873	7.5678	7.5786	7.55468	8.10538	8.1333	8.07541	8.0286	7.98333	7.97086	7.68856	7.74544	7.75038	8.02399	8.02567	8.04103	8.18634	8.21066	8.1878	7.30658	7.32966	7.32521	8.13241	8.17809	8.14811	7.84362	7.84081	7.81295	7.5681	7.47935	7.50736	7.69501	7.5474	7.45881	7.71784	7.80749	7.70231
2-Amino-3-methylbutanoic acid	151	RPPOS	C5 H11 N O2	118.086	0.831	9.15349	9.1421	9.20574	9.25372	9.25898	9.24993	9.18492	9.23088	9.20726	8.74693	8.80498	8.74961	8.74258	8.76218	8.77139	8.92544	8.97815	8.93526	9.1398	9.13982	9.1434	9.05183	9.0989	9.04833	9.11319	9.07925	9.10725	9.15728	9.04246	9.04927	9.4556	9.36189	9.36705	9.3631	9.37359	9.33976
2-Amino-6-hydroxyaminopurine	2567	RPNEG	C5 H6 N6 O	225.074	4.65	6.07097	5.95615	5.91074	5.81299	5.88264	5.87287	5.99265	6.08431	5.89436	5.79575	6.16344	5.74299	5.44809	5.4963	5.71498	5.92416	6.20259	5.61548	5.84687	5.69948	5.87677	5.49414	5.94071	5.78102	6.08524	5.6946	5.82876	5.79715	5.64609	5.87114	6.21197	6.13928	6.06818	5.55575	6.14907	6.1577
2-Aminoacetophenone;O-Acetylaniline	2956	RPNEG	C8 H9 N O	134.061	4.517	6.2942	7.01711	7.02379	6.79089	6.84674	6.70307	6.63622	6.81507	6.81673	6.42171	6.55846	6.6308	6.32572	6.59992	6.61472	6.73444	6.8746	6.77887	7.19283	7.18586	7.09559	7.00948	7.06597	6.76225	6.67732	6.78796	6.79969	7.34755	7.12739	7.09729	7.47257	7.47361	7.40069	7.1252	7.3192	7.15856
2-Aminoadenosine	462	RPNEG	C10 H14 N6 O4	281.101	4.648	5.89319	6.4895	6.466	6.68795	6.714	6.63535	6.17189	6.50592	6.39736	6.40079	6.54315	6.48457	6.95401	7.09033	7.16699	7.28687	7.40964	7.3501	6.64288	6.94343	6.61702	7.61947	7.66793	7.42212	6.82367	6.99454	6.76334	7.18916	6.94826	6.9283	7.64224	7.38103	7.42374	7.62588	8.05016	7.6926
2-Aminomalonatesemialdehyde	16440	RPNEG	C3 H5 N O3	162.041	0.939	5.73477	5.79498	5.75562	5.70319	5.59541	5.65576	5.73397	5.77463	5.75313	6.24734	6.21967	6.25145	6.08152	6.30503	6.20174	6.6508	6.79398	6.68894	5.59895	5.67953	5.64572	5.43648	5.73308	5.42566	5.54449	5.5608	5.56657	5.99893	5.91211	5.78571	6.73251	6.35434	6.42029	6.82321	6.9673	6.88121
2-Aminomuconatesemialdehyde	8033	RPNEG	C6 H7 N O3	200.056	2.053	5.99214	6.26711	6.69496	5.04876	6.7237	6.35867	5.48612	5.44543	5.7682	5.94051	5.99455	5.96654	5.42345	5.59811	5.61067	5.87594	6.1234	6.00889	5.96649	6.27324	6.00662	5.66638	5.79582	5.49036	5.94212	6.41177	6.00027	6.51476	6.1201	6.19891	7.13267	7.01574	7.14568	6.51464	6.85217	6.73634
2-Carboxy-D-arabinitol	666	RPNEG	C6 H12 O7	195.051	0.811	7.0064	7.22929	7.20122	7.60826	7.55414	7.4004	7.39795	7.29547	7.34198	7.12745	7.30159	7.11825	7.63982	7.66627	7.68191	7.67303	7.66745	7.67276	6.89488	7.22057	7.15171	7.70245	7.72158	7.71458	7.37932	7.53824	6.97635	7.50239	7.41386	6.96162	7.73964	7.56111	7.52756	7.56881	7.66256	7.54171
2-Decene-4,6-diynoic acid, methyl ester, (E)-	4542	HILICPOS	C11 H12 O2	177.091	3.227	6.35508	6.01205	6.72826	6.5357	6.15081	6.68921	6.38243	6.11935	6.3341	6.9338	5.91558	5.88884	5.45481	5.32724	6.55274	6.02579	5.69576	5.63237	6.11661	6.03647	6.36763	5.65884	6.1116	6.52803	6.03308	6.55128	6.24867	6.90973	7.20182	6.83813	6.56218	7.09187	6.61668	6.71062	6.73074	6.76785
2-Deoxyuridine-5-monophosphate(dUMP)	4140	RPNEG	C9 H13 N2 O8 P	307.034	1.506	6.82089	7.01069	6.92444	6.72624	6.74572	6.60703	6.94404	6.89353	6.86479	7.12146	7.18419	7.11072	6.64268	6.62529	6.63247	7.07054	7.18633	7.12427	6.90742	6.86699	6.90461	6.71898	6.66613	6.74402	6.89873	6.97492	6.71818	7.15012	7.07043	7.10941	6.9033	6.85801	6.8878	6.78698	6.76173	6.61541
2-Ethyl-4,5-dimethylthiazole	4525	RPNEG	C7 H11 N O	238.07	4.389	5.20045	5.30071	4.89881	4.41884	5.30138	5.52324	5.41361	5.37876	5.70602	5.1049	5.38804	4.88337	3.75823	5.05452	4.89743	5.08052	5.2139	4.96832	5.26946	5.21414	5.43402	4.99588	5.21348	5.10878	5.07236	4.99576	5.04433	5.1012	5.38581	5.18613	5.70003	5.47425	6.02681	5.45107	5.36011	5.67358
2-Formylglutarate	6136	RPNEG	C6 H8 O5	159.03	3.361	6.93122	5.62452	6.41399	7.27167	7.16026	6.92512	6.98227	6.13083	6.43125	5.36211	6.53279	6.17483	5.10028	5.75469	5.56217	5.89706	6.23558	5.86435	6.257	6.15936	6.35222	6.42756	6.49293	6.36219	5.99171	6.28145	6.21292	6.36589	5.58779	6.02698	7.20403	6.95698	6.81033	6.75291	7.05124	6.81056
2-Hexenoylcarnitine	5007	HILICNEG	C13 H23 N O4	256.155	5.642	6.93839	5.43543	5.73316	6.136	6.23788	6.26471	6.63967	6.60302	6.57652	5.77714	5.64702	5.76809	5.51845	5.52313	5.45763	5.69243	5.73768	5.80247	5.80514	5.69411	6.15431	5.63535	5.58381	5.61681	5.44971	5.99207	5.60737	5.91047	6.29726	6.18905	6.54982	6.6384	6.79795	6.35139	6.2654	6.15185
2-Hydroxy-3-oxopropanoate	10530	RPNEG	C3 H4 O4	103.004	1.108	5.98864	6.40506	6.47362	6.11371	6.26556	5.83245	6.13539	6.13336	6.5326	6.23127	5.46382	5.70889	5.99004	5.65569	5.45327	5.83077	6.03316	6.09382	6.27419	5.7865	6.43597	6.00319	5.91413	5.65737	5.60877	6.02676	6.1718	6.01367	6.04563	6.01147	6.78181	6.73061	6.4184	6.03422	6.27377	6.03371
2-Hydroxy-5-vinylphenyl hydrogen sulfate	20872	RPNEG	C8 H8 O5 S	261.007	4.304	5.1882	6.02318	6.05128	5.72087	5.78955	5.77488	5.47073	5.81544	5.83936	5.23472	5.61699	5.51033	4.98857	5.26431	5.39545	5.67387	5.96561	5.93013	6.12022	6.10092	6.09394	5.9384	6.00817	5.63934	5.56402	5.79543	5.80572	6.35627	6.11555	6.17007	6.58336	6.43011	6.55992	5.93623	6.39484	6.22129
2-Hydroxy2-methylbutyricacid	457	HILICNEG	C5 H10 O3	117.056	1.67	7.35084	7.3484	7.32278	7.51534	7.55325	7.52833	7.72332	7.7224	7.71151	6.80106	6.87622	6.89595	6.67005	6.74399	6.58558	6.89128	6.97839	6.94022	7.2277	7.27186	7.29357	7.50881	7.59705	7.45978	7.48622	7.25409	7.36588	7.19516	7.08012	7.08353	7.49785	7.40357	7.39995	7.17653	7.27657	7.23088
2-Hydroxyethanesulfonate	515	RPNEG	C2 H6 O4 S	124.991	0.836	8.24891	8.14231	8.17606	7.71478	7.71859	7.70723	8.09275	8.07385	8.06034	7.52679	7.58716	7.5485	7.06199	7.0968	7.12704	7.60409	7.56419	7.58576	8.1458	8.14822	8.16901	7.44305	7.46951	7.40102	7.98827	7.96517	7.98931	8.06672	8.02224	7.98314	8.0538	7.71829	7.9633	7.85827	7.86579	7.83576
2-Hydroxyhexadecanoylcarnitine	4242	RPPOS	C23 H45 N O5	416.337	6.692	6.05392	6.06949	6.05423	5.96773	5.96322	5.94806	6.06817	6.08527	6.12344	7.19012	7.04986	7.10599	5.80673	6.01079	5.81918	5.96273	6.28426	5.94597	5.94047	6.01043	5.93094	5.76313	5.78423	5.69845	5.84752	5.90338	5.84247	7.60155	7.39112	7.45616	7.47029	7.6988	7.6273	7.02865	7.09486	7.0172
2-Hydroxylauroylcarnitine	1034	HILICPOS	C19 H37 N O5	360.274	7.012	6.87308	6.76818	6.06102	6.70568	6.8927	6.73199	6.66906	6.40096	6.66446	8.09584	8.04269	8.06493	7.13749	7.11921	7.06246	7.40651	7.34327	7.25514	6.69149	6.76449	6.7114	6.87457	6.96955	6.9016	6.53664	6.53179	6.50973	7.97504	8.02339	7.96602	7.86039	7.75695	7.73784	8.01228	8.02997	7.95379
2-Hydroxymyristoylcarnitine	882	HILICPOS	C21 H41 N O5	388.306	6.712	6.92364	6.7314	6.14922	6.87232	6.88951	6.70296	6.6836	5.76362	6.32334	8.19018	8.13621	8.16018	7.13979	7.11772	7.07187	6.34222	7.27386	7.26919	6.33849	6.24524	6.4859	6.77074	6.93956	6.81603	5.98562	6.34254	6.0744	8.04503	8.13613	8.05135	8.28138	8.18034	8.15478	8.06528	8.02962	7.98744
2-Hydroxyphenethylamine	205	HILICPOS	C8 H11 N O	138.091	0.981	7.44768	7.46826	7.58734	7.50783	7.48475	7.78905	7.60253	8.08807	7.63259	7.52761	7.55728	8.69493	8.11682	7.07791	7.59764	7.32773	7.21527	7.34065	7.79682	7.8754	7.8698	7.23202	7.1955	7.4682	7.29459	7.9293	7.2326	8.69981	7.79468	7.51114	8.49763	7.82027	8.31654	7.82857	7.59351	7.55171
2-Mercaptobenzothiazole	1251	HILICNEG	C7 H5 N S2	165.979	0.902	7.03623	6.5148	6.81771	6.76647	6.56295	6.5734	6.86836	6.92773	6.6386	6.52502	6.78252	6.48674	6.35382	6.54667	6.05311	6.77351	7.20735	6.88793	6.81954	6.49122	6.48275	5.95725	6.30938	6.52672	6.48633	6.53212	6.43678	6.61942	6.73169	6.48197	6.76365	6.80191	6.72527	6.66915	6.72375	6.67034
2-Methylbutyroylcarnitine	43	HILICPOS	C12 H23 N O4	246.17	7.323	9.46275	9.40835	9.45393	9.23895	9.13035	9.22862	9.59093	9.57494	9.52422	7.68915	7.54598	7.49272	7.61505	7.58448	7.56457	7.68032	7.7239	7.6598	9.32626	9.40418	9.34196	8.94431	9.00928	8.98153	9.45812	9.53095	9.44789	7.67416	7.73442	7.77488	7.8674	7.77796	7.92057	8.00085	8.06869	7.85064
2-Methylcholine	3869	HILICPOS	C6 H15 N O	118.122	4.236	7.49803	7.6513	7.51605	7.57622	7.77918	7.58103	7.66706	7.45217	7.48268	7.27052	7.26023	7.27343	7.06522	7.05383	7.0135	7.31472	7.31215	7.24559	7.38506	7.4885	7.46412	7.13025	7.09021	7.19064	7.32596	7.28451	7.27506	7.51381	7.39702	7.48566	7.80865	7.92721	7.87521	7.56061	7.68839	7.646
2-Methylhippuricacid	5462	RPNEG	C10 H11 N O3	192.067	4.899	6.71432	6.84587	7.1345	6.76809	6.70531	6.58826	6.66537	6.77418	6.99701	6.34715	6.37704	6.45095	6.34866	6.32312	6.35485	6.48776	6.50321	6.45678	6.75071	6.70014	6.49478	6.25891	6.29015	6.24784	6.14458	6.08893	6.29583	6.5671	6.3141	6.41046	7.04716	6.98365	6.68176	6.59258	6.51397	6.70269
2-Methylnicotinamide	267	HILICPOS	C7 H8 N2 O	137.071	7.658	7.0217	6.94317	7.06253	6.68922	6.52304	6.65334	7.8152	7.74008	7.75338	7.22856	7.25484	7.22221	6.70362	6.73386	6.66271	8.39412	8.41379	8.41884	6.37493	6.61196	6.61845	6.30134	6.38322	6.53572	7.39573	7.38682	7.31422	7.46969	7.54352	7.50808	8.61311	8.53618	8.3449	9.04898	9.04286	8.95393
2-MethylpropanalO-methyloxime	2545	RPPOS	C5 H11 N O	102.091	4.268	7.28974	7.28453	8.3778	8.28516	7.24335	8.31579	8.30207	8.24693	8.40277	7.02151	7.0143	7.01264	7.85112	7.66286	7.61318	7.64429	8.09754	7.97925	7.20078	8.26613	7.98366	7.84321	7.99107	7.82171	8.07107	8.13273	8.10906	8.11132	8.08491	8.29993	8.61582	7.53455	8.52103	8.35482	8.10122	8.20814
2-Methylserine	625	RPNEG	C4 H9 N O3	118.051	0.808	7.6955	7.55536	7.46921	7.65988	7.6051	7.66686	7.67521	7.59276	7.58806	7.37151	7.456	7.37041	7.46961	7.52871	7.53893	7.46396	7.63938	7.63866	7.35856	7.36751	7.37568	7.42944	7.55066	7.50805	7.49152	7.53583	7.48785	7.41908	7.30964	7.33572	7.84013	7.69425	7.59358	7.88215	7.94954	7.82794
2-Methylthiazolidine	4970	HILICPOS	C4 H9 N S	104.053	9.756	6.76436	6.79607	6.84537	6.91357	6.89269	6.7882	6.82177	6.81377	6.82553	6.53793	6.59385	6.59057	6.60688	6.60263	6.64883	6.77342	6.79902	6.78053	6.75472	6.74767	6.75456	6.58374	6.67401	6.61324	6.6236	6.63919	6.60286	6.77817	6.76393	6.76797	7.26061	7.16564	7.07842	7.21524	7.23773	7.14695
2-Oxindole	2219	RPPOS	C8 H7 N O	134.06	1.655	7.34653	7.80732	7.85087	7.73726	7.74601	7.6772	7.61529	7.71694	7.64573	7.37714	7.60741	7.44682	7.23623	7.31413	7.26937	7.60713	7.76681	7.63605	7.83218	7.85937	7.86356	7.63696	7.74637	5.71183	7.65893	7.73319	7.66905	7.98537	7.91383	7.8853	8.20949	8.14114	8.15332	7.92381	8.03987	7.94989
2-Oxobutyric acid	298	RPNEG	C4 H6 O3	101.024	1.223	8.30843	7.4893	8.06463	8.14644	8.13251	8.09816	8.17036	7.89954	7.58859	7.51207	7.26646	7.37298	7.21175	7.18953	7.25713	7.52914	7.88133	7.60746	7.97145	7.81211	8.06846	8.0226	8.00417	7.93565	7.64993	7.75237	7.86428	8.04716	7.65979	7.71183	8.6339	8.49651	8.43606	8.78006	8.7931	8.69582
2-Oxoglutaramate	3691	RPNEG	C5 H7 N O4	144.03	1.1	6.48056	6.58215	6.81403	6.61945	6.54115	6.57807	6.61397	6.64348	6.61782	6.90243	6.9501	6.91716	6.58094	6.6451	6.64806	7.22347	7.28658	7.27822	6.56069	6.55905	6.61926	6.59707	5.26669	6.57505	6.71557	6.68842	6.71086	7.09825	6.96501	6.9854	7.17741	7.06818	6.98671	7.23819	7.31073	7.16305
2-Oxooctadecanoicacid	2608	HILICPOS	C18 H34 O3	340.284	1.229	5.49155	5.36974	7.22348	5.96849	5.2329	7.13594	6.04298	6.37252	4.81505	4.59371	6.1252	5.90032	4.49583	5.75715	5.20605	5.83129	5.96189	5.1091	6.27083	4.72601	5.76838	6.12998	5.2949	6.55717	5.90847	5.5734	5.91394	6.50153	6.30262	5.73572	6.32934	5.5348	7.5455	5.55357	6.33262	5.6446
2-Oxovalericacid	311	HILICNEG	C5 H8 O3	115.04	3.822	7.86983	7.95175	7.99579	7.95686	8.01156	7.98516	7.8691	7.92392	7.89245	7.62508	7.74551	7.73343	7.69442	7.7321	7.76083	7.93389	8.06845	8.06718	7.96643	8.00536	7.98163	8.15158	8.1843	8.06141	7.9396	7.93116	7.87675	7.9615	7.94601	7.95628	8.46336	8.29279	8.31339	8.17719	8.32083	8.18099
2-Phenylglycine	305	HILICPOS	C8 H9 N O2	152.071	2.463	8.62317	9.04326	9.14782	9.04695	9.04854	8.98695	8.86984	9.08231	8.97755	8.73446	8.90862	8.83023	8.56741	8.7075	8.65818	8.96123	9.15095	9.08533	9.1311	9.22702	9.24013	8.98058	9.04233	8.88572	9.0416	9.07403	8.62581	9.37629	9.2968	9.32416	9.63732	9.57709	9.58782	9.37753	9.45575	9.37361
2-Phospho-D-glycerate	219	RPNEG	C3 H7 O7 P	184.985	0.843	7.53756	8.154	7.56251	7.91268	8.06541	7.92475	7.71342	8.00147	7.84425	7.67431	7.44247	7.4701	7.15256	7.39626	7.29277	7.88619	8.21493	8.01457	7.38324	7.69911	6.89665	7.86784	7.75576	7.89346	7.11028	7.2516	7.32429	7.74061	7.73544	7.88412	7.68606	7.74317	8.08835	8.25033	8.79721	8.60575
2-Thienylacetic acid	1663	RPNEG	C6 H6 O2 S	187.007	4.91	6.52626	7.41665	7.43637	7.25195	7.27368	7.20622	6.91744	7.32446	7.18793	6.73756	7.06845	6.84485	6.54204	6.79607	6.73538	7.02938	7.38404	7.22596	7.48082	7.57413	7.53206	7.2976	7.37954	7.0866	7.2365	7.37395	7.24402	7.79644	7.55286	7.56086	7.90362	7.83887	7.89225	7.62228	7.79387	7.64987
2-[(2-Amino-2-carboxyethyl)thio]butanedioic acid	431	RPNEG	C7 H11 N O6 S	236.023	0.933	7.35102	7.11684	7.16265	7.13399	7.05503	7.02374	7.54921	7.32329	7.20802	7.5659	7.67123	7.61507	7.54712	7.67851	7.61544	7.91744	7.92289	7.86856	6.68485	6.6074	6.90951	7.14852	6.84598	7.14053	7.45256	7.32844	7.33145	7.58513	7.60432	7.58147	7.80304	7.58521	7.50066	8.1497	8.1141	8.05186
2-amino-2,3,7-trideoxy-D-lyxo-hept-6-ulosonic acid	3454	RPPOS	C7 H13 N O5	192.087	2.703	6.75875	6.73514	6.71473	7.0533	7.11994	7.0418	6.88919	6.91151	6.83405	7.38194	7.42076	7.39421	7.43457	7.46748	7.47882	7.68532	7.72683	7.7456	6.53228	6.55053	6.45048	7.32739	7.36724	7.36792	6.9666	6.95473	6.95137	7.06853	7.03774	7.02108	7.16576	6.95768	6.86805	7.5886	7.6346	7.49514
2-amino-tetradecanoic acid	7136	RPPOS	C14 H29 N O2	244.227	5.147	5.92722	6.37826	6.08263	6.05889	6.5	5.99062	6.01174	6.11439	6.30842	5.87348	5.95444	5.84537	6.08841	5.04271	6.73674	6.42553	4.80945	5.0213	5.95299	5.43082	6.29795	4.15205	3.71026	3.81602	6.48423	5.63503	6.45287	5.50367	6.37206	6.46404	6.5742	6.32264	6.68497	5.27967	5.40919	5.76572
2-ethyl-2-methyl-butanoic acid	348	HILICNEG	C7 H14 O2	129.092	1.602	5.19061	4.3532	4.45645	4.53047	5.05161	3.21584	4.3306	4.76234	4.58786	4.5493	4.91846	4.54999	4.58522	4.53361	5.92808	5.15211	5.31811	5.42549	4.18661	5.98397	5.6992	4.57585	5.14081	5.6878	4.64884	6.30344	4.84318	6.68427	5.81307	6.12242	7.76817	5.70544	5.71542	5.47982	6.03392	6.04879
2-hydroxy enanthoic acid	4813	RPNEG	C7 H14 O3	145.087	6.746	6.99209	6.86373	6.87349	6.91394	6.99066	6.94042	7.01338	6.97729	6.9885	6.66066	6.71387	6.63728	6.37842	6.35584	6.43748	6.66031	6.68398	6.72735	6.79515	6.89082	6.83719	6.43285	6.59889	6.59034	6.61397	6.76546	6.61013	6.814	6.86319	6.79571	7.19625	7.17502	7.14487	6.93834	6.88778	6.83662
2-hydroxy hendecanoic acid	4221	HILICNEG	C11 H22 O3	201.149	1.075	6.43452	6.64885	6.23846	6.64602	6.36601	6.2232	6.58381	6.71921	6.67356	6.74798	6.71648	6.66367	6.45057	6.16205	6.0311	6.55884	6.52593	6.49821	6.10794	6.12039	6.26152	6.21648	6.45429	6.45422	6.42435	6.5151	6.5752	6.7401	6.70007	6.78256	7.27844	7.24504	7.30554	6.91585	6.95111	6.92442
2-hydroxy palmitic acid	1030	HILICNEG	C16 H32 O3	271.228	0.982	6.98916	6.99376	7.08355	6.99426	6.9774	7.0401	7.20582	7.02218	7.05355	6.8743	6.93607	6.86408	6.43785	6.35989	6.41002	6.5852	6.31693	6.78148	6.91676	6.8039	7.08302	6.68034	6.77234	6.76896	6.81079	6.72834	6.73706	6.9848	6.84167	6.85832	7.84748	7.89505	7.81905	7.08185	6.93361	6.90226
2-hydroxy-10-undecenoic acid	675	RPPOS	C11 H20 O3	201.149	5.268	5.66705	6.07378	5.91378	5.72105	6.54197	5.75539	5.99149	6.13092	6.25018	6.03591	5.87926	6.33454	5.93109	6.25487	5.54059	5.98407	6.20291	6.08497	5.90414	6.0762	5.67525	5.98445	6.17448	5.63845	5.81055	6.22954	5.778	6.09909	5.93863	6.0673	6.02114	6.20343	6.03371	6.27406	6.46159	6.46786
2-hydroxy-7-methyl-Octanedioic acid	603	HILICNEG	C9 H16 O5	203.092	4.539	6.10661	6.22352	7.80787	5.80518	6.04143	6.10103	6.18534	6.25902	5.8836	5.9309	6.7403	6.14679	5.78757	6.08191	6.83649	6.10643	6.35335	5.68175	6.86842	5.71007	6.4674	6.34116	6.59985	6.76196	6.02536	5.4929	5.61312	6.29116	6.70727	7.51034	7.23395	7.54326	7.55857	6.32899	6.88013	7.08172
2-hydroxy-8-(2-octylcycloprop-1-en-1-yl)octanoic acid;	7003	RPPOS	C19 H34 O3	311.258	6.275	6.9171	7.01591	6.33265	6.05088	6.51603	5.98518	6.24673	6.43705	6.476	6.28521	6.43997	6.20732	6.19598	4.71109	7.96192	6.48825	4.94462	5.72344	6.09941	7.3494	6.271	5.08705	5.66502	7.2783	6.46619	5.78696	6.49732	4.72703	6.60429	6.21743	6.48482	6.46341	6.71213	5.8652	5.69181	5.793
2-hydroxy-decanedioic acid	337	RPNEG	C10 H18 O5	217.108	5.114	7.41588	7.30557	7.54375	7.22418	7.43374	7.27906	7.43913	7.40469	7.40085	7.14626	7.07568	7.13672	7.04504	6.76441	6.78415	7.04442	6.97035	7.06404	7.2527	7.16777	7.20034	6.95097	6.96152	6.96229	7.02576	7.01054	7.06718	7.29227	7.22093	7.21602	7.75138	7.557	7.58416	7.35283	7.29511	7.31014
2-hydroxy-pentadecanoic acid	4608	HILICNEG	C15 H30 O3	257.212	1	6.30261	5.9667	5.82831	6.03421	6.05565	6.20027	6.68093	6.24173	6.46278	6.21968	6.10416	6.2031	5.49451	5.37209	5.5403	6.20911	6.06927	5.88425	6.18705	5.99121	6.22787	6.01169	5.84531	5.9416	5.75	5.74826	5.67801	6.23895	6.01402	6.25959	7.06259	7.23937	7.02603	6.75566	6.52004	6.23212
2-hydroxy-tridecanoic acid	3604	HILICNEG	C13 H26 O3	229.181	1.031	6.6415	6.77779	6.37632	6.77533	6.08197	6.64363	6.8633	6.69193	6.78878	6.68373	6.82346	6.66102	6.41732	6.23527	6.25436	6.70698	6.50486	6.8348	6.56789	6.12513	6.79898	6.6182	6.40301	6.45939	6.38949	6.60062	6.39737	6.65904	6.59975	6.5384	7.31046	7.39713	7.27562	7.01554	6.91067	6.77508
2-methyl-3-amylpyrrole	6311	RPPOS	C10 H17 N	152.143	4.995	5.78349	5.87323	5.81714	5.78162	5.73832	5.76995	5.88897	5.87354	5.78377	5.57027	5.48549	5.56119	5.32672	5.3417	5.36489	5.59396	5.83072	5.84454	5.83981	6.06298	5.74585	5.74526	5.6889	5.46982	5.52868	5.82057	5.55769	5.92695	5.81788	5.83424	6.19781	6.22741	6.32215	6.06533	6.5083	6.12026
2-methyl-hexadecanedioic acid	19677	RPPOS	C17 H32 O4	301.237	8.311	7.966	7.58309	7.04505	6.83951	5.26314	7.0186	6.63602	6.1631	6.99628	6.92538	6.27882	6.59494	6.58693	6.00996	6.32875	4.20632	5.82897	6.62042	6.32739	6.55936	6.30036	7.58246	5.37641	6.54797	7.55713	6.20885	6.85675	6.33125	5.12481	6.67097	7.10424	7.30804	7.68954	6.4232	6.39118	6.42816
2-octenal	4998	HILICNEG	C8 H14 O	125.097	2.513	6.26267	5.95678	6.08593	6.85862	6.18023	5.90482	5.88315	5.55639	6.06565	5.42785	5.42407	5.14584	5.05706	5.57506	5.04406	5.27148	5.7129	5.6251	5.59788	5.43209	5.59709	6.01889	5.11975	5.28069	6.19451	5.73299	5.75265	5.87738	5.6253	6.75036	4.33597	5.50491	5.63453	6.97559	5.36924	5.23278
2-oxo-5-amino-pentanoic acid	466	RPNEG	C5 H9 N O3	176.056	0.914	7.0548	7.13583	7.13594	7.04461	7.03485	7.01685	6.97953	6.98327	6.9603	7.68074	7.78893	7.60342	7.15379	7.34559	7.26145	7.73342	7.87237	7.73191	7.03112	7.04158	7.0641	6.88819	6.9293	6.80246	7.06222	7.09484	7.0298	8.00138	7.77033	7.82858	7.72138	7.61883	7.64815	7.69915	7.67599	7.60009
2-oxosuberate	710	HILICNEG	C8 H12 O5	187.061	3.59	7.2019	7.1278	7.13274	6.96612	7.13699	6.93946	7.02508	7.03346	7.33583	7.04865	6.75669	6.86534	6.53895	6.50327	6.71446	6.80164	6.959	6.76007	6.89898	6.88285	7.01806	6.78414	6.45894	6.81491	6.7524	6.43821	6.76217	7.05054	7.48996	6.92246	7.30805	7.32177	6.98928	6.98426	6.99089	6.88794
20-carboxy-N-acetyl-leukotriene E4	5816	HILICNEG	C25 H37 N O8 S	510.219	1.851	6.91681	6.85374	6.87248	6.80512	6.85399	6.81442	6.87787	6.89793	6.90915	6.62647	6.62277	6.63242	6.36147	6.347	6.38453	6.63528	6.61348	6.6694	6.78163	6.76285	6.78746	6.46555	6.50834	6.49276	6.61687	6.60137	6.60556	6.77081	6.82654	6.79459	7.09826	7.14766	7.17003	6.89918	6.8725	6.87619
21-hydroxy-heneicosanoic acid	2749	HILICPOS	C21 H42 O3	375.347	0.797	7.39915	7.39464	7.59279	7.23224	7.46296	7.21952	7.28757	7.33694	7.25806	6.99452	7.3138	7.09207	6.75231	6.94376	6.75177	7.05156	7.10145	7.03779	7.3265	7.25261	7.18879	6.95117	7.00473	6.99217	7.06931	7.19015	7.0637	7.28775	7.25746	7.27151	7.84623	7.56369	7.73502	7.33141	7.46441	7.36946
2E,4Z,6Z-Nonatrienal	342	HILICPOS	C9 H12 O	154.123	1.556	6.18797	6.31767	7.45437	6.83668	4.89419	7.51326	7.05019	6.78671	6.94752	6.20944	6.36711	6.95504	5.82319	6.80011	6.82047	7.06602	6.6066	6.55839	6.63851	6.80728	6.64721	6.75452	6.31468	7.01797	6.08242	8.35268	5.98032	6.26123	6.42734	5.92908	7.84618	6.85305	7.80725	9.05555	5.73015	7.63976
2E,4Z-Heptadien-1-ol	180	HILICNEG	C7 H12 O	111.081	1.732	5.72931	7.01192	7.33111	5.5749	6.67964	6.63245	5.41299	6.88708	6.31981	6.196	5.70661	5.74392	5.24329	5.26248	5.35768	5.17627	5.64465	5.65431	6.83996	5.56332	6.28729	5.29115	4.61483	5.02548	6.26628	5.09635	6.46175	6.34955	5.86146	6.11001	7.74998	6.08914	6.06863	5.91027	5.15815	6.51584
2R-aminohexadecanoic acid	9096	RPPOS	C16 H33 N O2	254.248	6.298	6.31288	6.43158	6.49563	6.4034	6.58384	6.43323	6.28562	6.48241	6.23392	6.25465	5.88845	6.15337	5.9377	5.91117	5.77378	6.10157	6.12295	6.09646	5.9975	6.40621	6.28339	5.93105	5.94004	6.04537	6.04831	6.12318	5.8578	6.37248	6.41238	6.38188	7.2172	7.5083	7.3091	6.47208	6.2456	6.15368
2S-amino-pentanoic acid	1351	HILICPOS	C5 H11 N O2	118.086	1.394	7.34004	7.3959	7.46859	7.2502	7.3374	7.25834	7.90228	7.52621	8.0078	7.30732	7.63486	7.70936	7.46529	7.54963	7.5603	7.93792	7.4042	7.16912	8.01233	7.92192	7.77207	7.35956	6.96321	7.09712	7.33577	7.42965	7.56187	7.51095	7.31397	6.89235	7.48162	7.06596	7.37089	7.15687	7.00254	7.14304
2S-amino-tridecanoic acid	1976	RPPOS	C13 H27 N O2	230.211	6.915	7.59219	7.66151	7.67264	7.47423	7.40078	7.37379	7.59502	7.77412	7.68771	7.46757	7.20794	7.33041	7.23001	6.97735	6.8499	7.46097	7.38915	7.23415	7.40286	7.57363	7.39919	7.03187	7.11573	6.82086	7.15595	7.00893	6.99776	7.14873	7.31576	7.22302	7.66684	7.66432	7.79136	7.06894	7.35362	7.27567
2S-hydroxy-3-(10Z-tetradecenoyloxy)-propanoic acid	1522	HILICNEG	C17 H30 O5	313.202	1.132	5.46864	5.48621	5.5939	5.81315	6.34177	3.45438	6.18694	5.14507	5.63499	6.50962	5.15921	5.5243	6.26828	5.96703	6.00007	5.31269	5.08198	5.6588	4.00804	5.47864	5.22421	4.94598	5.4143	5.87144	5.70871	5.29686	5.27656	5.56123	5.7105	5.06427	6.72236	5.71558	6.97409	6.41428	6.69872	5.28021
2_2'-Iminodipropanoate	5106	RPPOS	C6 H11 N O4	162.076	1.748	7.12085	7.10046	7.12314	7.19251	7.18547	7.1845	7.34427	7.30251	7.29411	6.90379	6.97615	6.92475	6.89597	6.90089	6.93876	7.15508	7.18994	7.17282	6.93725	6.98339	6.94218	7.04847	7.07934	7.08936	7.30332	7.2821	7.2667	6.94249	7.0561	6.87539	7.08361	6.97841	7.14556	7.30209	7.32819	7.27533
2_3-Dihydroxyindole	1203	HILICPOS	C8 H7 N O2	150.055	1.841	8.33027	8.13108	8.30383	8.32042	8.28314	8.20094	8.41683	8.2574	8.25521	8.09502	8.2014	8.1412	7.94186	8.10681	8.00145	8.33103	8.3555	8.31874	8.23474	8.24369	8.26647	8.30732	8.39306	8.33405	8.50531	8.42258	8.49767	8.45148	8.32433	8.36584	8.87719	8.73671	8.7737	8.76403	8.772	8.75898
2_3-Dimethylmaleate	1561	RPPOS	C6 H8 O4	145.05	1.149	7.63581	7.53521	7.66779	7.55416	7.61888	7.58784	7.76242	7.81706	7.79654	7.21109	7.33	7.3727	7.20055	7.2151	7.20074	7.56437	7.55613	7.64243	7.50879	7.62401	7.56407	7.48024	7.57133	7.47941	8.14073	8.00711	8.04765	7.83801	7.64728	7.63154	7.96154	7.94	8.02704	8.3526	8.36043	8.28591
2_3_4_5-Tetrahydrodipicolinate	1643	RPNEG	C7 H9 N O4	170.046	1.857	5.71498	5.94024	5.92737	6.24384	6.2053	5.98889	6.16139	6.32285	5.97416	5.7667	6.13345	5.74605	5.82525	5.67513	5.92802	6.60405	6.72583	6.70435	5.28354	5.56726	5.6416	6.26233	6.28825	6.16026	6.34791	6.33287	6.25162	5.81339	5.6765	5.56887	6.89186	6.56436	6.55592	7.68203	7.6739	7.52245
2_3_6-Trihydroxypyridine	3759	RPNEG	C5 H5 N O3	126.02	1.105	6.7287	6.68443	6.87431	6.64009	6.57908	6.26474	6.75658	6.60525	6.70909	6.83882	6.85668	6.83278	6.52345	6.57135	6.56746	7.16009	7.21336	7.18494	6.61391	6.63133	6.62081	6.57289	6.62508	6.00053	6.66321	6.6666	6.67475	7.00875	6.88914	6.93833	6.09779	7.08375	6.98943	7.18191	7.24259	7.12339
2_5_6-Trihydroxy-5_6-dihydroquinoline	496	RPNEG	C9 H9 N O3	178.051	4.517	7.30007	7.99536	8.02891	7.7845	7.82667	7.69677	7.61635	7.82282	7.82957	7.42636	7.56799	7.61336	7.32193	7.60257	7.62617	7.74048	7.91088	7.79434	8.20424	8.22983	8.12912	8.04276	8.09788	7.76687	7.68629	7.79897	7.81665	8.38533	8.16488	8.13553	8.49193	8.50207	8.421	8.16217	8.35528	8.18866
2_6-Diamino-4-hydroxy-5-(N-methyl)formamidopyrimidine	13819	RPPOS	C6 H9 N5 O2	166.072	1.579	5.92776	6.67065	6.72002	6.30106	6.56813	6.54267	6.27102	6.576	6.42935	6.21841	6.42218	6.25571	5.90061	6.23669	6.19779	6.49879	6.78577	6.71011	6.67887	6.78949	6.76313	6.85198	6.88607	6.63708	6.73956	6.77094	6.72037	7.01406	6.76314	6.81148	7.2992	7.1731	7.18239	6.83549	7.07954	6.93436
2_6-Dihydroxynicotinate	7249	RPNEG	C6 H5 N O4	154.014	4.333	5.51775	5.5958	5.25287	5.31234	5.22902	5.52098	5.40393	5.49498	6.05576	5.84603	4.97825	5.57881	4.51739	5.66954	4.52674	5.65021	5.9856	5.35354	5.37845	6.09386	5.2131	5.50013	5.48932	5.22005	4.76817	4.85882	4.75878	5.18631	5.66808	5.08957	5.34196	5.47605	5.15773	5.54219	5.23591	6.01702
2_6-Dihydroxypseudooxynicotine	7785	RPPOS	C10 H14 N2 O3	211.108	3.935	6.48314	6.98388	7.00038	6.84539	6.8163	6.78736	6.53176	6.86747	6.80499	6.48151	6.68813	6.51381	6.35948	6.46473	6.44968	6.74086	6.91153	6.83808	7.03266	7.08513	7.05266	6.8706	6.92072	6.72785	6.78177	6.88794	6.88795	7.30267	7.05172	7.09869	7.394	7.33905	7.39729	7.16138	7.28495	7.12948
2_7-Anhydro-alpha-N-acetylneuraminicacid	1579	RPNEG	C11 H17 N O8	290.088	0.957	6.99381	6.912	6.9496	6.97544	6.9107	6.92739	7.1158	6.89228	6.86039	7.09526	7.15361	7.07389	6.68171	6.79696	6.7154	6.99047	7.09437	7.06101	6.85558	6.78855	6.82786	6.82997	6.71001	6.8249	6.92369	6.96374	6.87373	7.26234	6.81871	7.1733	7.50872	7.40621	7.36708	7.71703	7.70478	7.66769
3'-CMP	5031	RPPOS	C9 H14 N3 O8 P	324.059	0.855	6.36188	6.40116	6.43961	6.37783	6.3709	6.36024	6.39193	6.71556	6.57165	6.57801	6.53574	6.33893	5.98923	6.05227	6.03927	7.24382	7.29372	7.39551	6.33894	6.74179	7.11982	6.16251	6.81077	6.06105	6.26401	6.32081	6.25217	6.75531	6.61336	6.4925	6.68775	6.60543	6.64849	7.62018	7.97065	7.52444
3'-hydroxyacetophenone;3-ACETYLPHENOL	116	RPNEG	C8 H8 O2	181.051	4.28	7.82293	7.86817	7.80216	7.65953	7.6689	7.63217	7.9382	7.95894	7.88802	7.66937	7.70268	7.68382	7.33895	7.44819	7.45657	7.96881	8.08588	8.05315	7.74523	7.73892	7.73947	7.71645	7.76383	7.73051	7.86338	7.97486	7.88104	7.96025	7.84918	7.91846	8.37159	8.22664	8.18984	8.43062	8.74438	8.63463
3,12-dihydroxy palmitic acid	418	HILICNEG	C16 H32 O4	287.223	1.029	5.94205	5.76811	6.44268	5.60901	6.1364	5.66922	6.86669	5.85509	6.86588	6.06821	5.6321	5.22012	5.64457	4.92291	5.3784	5.95402	5.40373	5.48744	5.34974	5.50927	5.2002	5.51323	5.46214	5.09223	5.85161	5.45983	5.29933	6.03521	5.76765	5.77871	6.11643	6.01382	6.81948	6.17359	5.64075	6.2793
3,4-Dihydroxybenzenesulfonic acid	914	HILICNEG	C6 H6 O5 S	188.986	0.896	6.44835	7.09034	7.12803	6.93413	6.91515	6.90697	6.73457	7.03308	6.96651	6.41948	6.81468	6.6189	6.24774	6.47166	6.46567	6.72219	7.01296	6.91638	7.12443	7.21423	7.14791	6.96217	7.01988	6.76445	6.9002	7.013	6.90537	7.44999	7.2089	7.27215	7.58825	7.53625	7.6215	7.26261	7.42877	7.33623
3,4-dihydroxy-4-methylhexadecanoic acid	2035	HILICNEG	C17 H34 O4	301.238	1.014	4.93364	7.81154	4.61244	5.25586	6.18362	5.37011	7.83036	7.2429	6.05056	5.80604	5.34173	5.35147	5.20745	5.70641	5.2481	5.40279	5.4571	6.01297	5.39229	5.3958	5.48329	5.36967	5.33622	5.43938	5.13154	5.05081	6.11084	5.72503	5.7492	6.34431	6.10144	6.58287	6.25709	6.35447	7.19579	4.64794
3,4-dimethyl-5-carboxybutyl-2-furanpentanoic acid	3634	HILICNEG	C16 H24 O5	277.144	1.013	6.98261	7.07598	7.02544	6.99362	6.9793	6.96779	6.98458	7.06614	7.06583	6.78618	6.85182	6.83478	6.68658	6.71681	6.7114	6.92482	7.01813	6.94881	7.05921	7.04823	7.12499	6.96981	7.01015	6.86252	6.97886	7.03204	6.98684	7.26474	7.19585	7.18214	7.62915	7.59676	7.6463	7.44479	7.53351	7.39865
3,5,7,9,11-dodecapentaenoic acid	831	HILICPOS	C12 H14 O2	191.106	1.597	5.18237	5.79029	6.65636	5.83713	6.60167	6.23102	6.84389	5.89938	5.66686	5.68374	6.28923	5.514	5.81786	5.40321	5.00781	6.48038	6.25769	4.97303	6.39722	5.59453	6.52855	6.38664	6.45528	5.34361	6.14761	5.38416	5.81727	5.88618	6.44159	5.87963	6.47034	5.76669	6.29539	6.09897	6.43965	6.88642
3,6,8-dodecatrien-1-ol	389	HILICPOS	C12 H20 O	198.185	0.911	6.46354	6.46799	6.27211	8.82941	6.50539	6.52942	8.58743	8.07807	7.19477	6.65821	6.57823	7.50648	6.79345	7.4901	7.18917	6.85448	7.00119	6.65076	7.0222	7.6347	7.46495	6.68445	6.80517	6.3167	7.64097	6.2427	6.72399	7.03647	6.69915	7.34701	7.75968	7.34785	8.07734	6.97895	7.23205	6.75427
3,7-dideoxy-D-threo-hepto-2,6-diuolosonic acid	2172	HILICNEG	C7 H10 O6	189.04	9.548	6.7446	7.15457	7.23723	6.98541	7.02302	6.95466	6.93145	7.13684	7.09662	6.62742	6.87836	6.76109	6.34679	6.49744	6.45484	6.86644	7.10343	6.98618	7.23155	7.2675	7.22514	6.97196	6.97075	6.76689	6.98693	7.05976	6.98377	7.4049	7.29329	7.28585	7.68304	7.66113	7.64326	7.35482	7.44039	7.34603
3-(2-Hydroxyphenyl)propanoate	1717	HILICPOS	C9 H10 O3	167.07	2.577	5.89465	6.17689	5.73106	5.62678	6.03613	5.9899	6.06269	7.06451	5.05659	5.62896	5.65026	5.64097	5.7024	6.05977	5.05778	5.93558	5.70523	5.77841	6.5691	5.497	5.52618	6.6525	5.70208	5.72429	6.09687	5.36214	5.8058	6.05693	6.29048	5.81164	6.10456	6.30978	6.29737	5.95232	6.36745	5.74028
3-(3,4-Dihydroxyphenyl)-N-(3-oxopropyl)propanamide	137	HILICNEG	C12 H15 N O4	236.093	5.522	7.17196	7.34731	7.30397	7.82827	7.88839	7.8268	7.54571	7.58406	7.55381	8.17711	8.19713	8.22318	8.29058	8.32611	8.31735	8.51576	8.57297	8.59578	7.22874	7.26452	7.24574	8.09377	8.11399	8.10126	7.60934	7.66031	7.57076	8.01009	7.93441	8.00434	8.2311	8.05867	8.04799	8.46952	8.56645	8.45741
3-(3_4-Dihydroxypyridin-1-yl)-L-alanine	3411	RPNEG	C8 H12 N2 O4	199.072	1.484	6.14435	6.22017	6.17776	6.54425	6.50548	6.39567	6.39883	6.35419	6.3015	6.79375	6.8149	6.71464	6.81809	6.81265	6.78534	7.06407	7.11724	7.03819	5.97347	5.91511	6.03333	6.52161	6.48004	6.61962	6.36544	6.32351	6.22291	6.38534	6.44075	6.4439	6.70724	6.20089	6.55475	6.87509	6.83831	6.83048
3-(5-tert-Butyl-3-hydroxy-1,2-oxazol-4-yl)-L-alanine	1192	RPPOS	C10 H16 N2 O4	229.118	1.044	6.80727	8.06339	8.14477	7.86413	7.93566	7.87091	7.44981	8.0085	7.81473	6.93058	7.36509	7.12	6.63291	6.96577	6.90012	7.21311	7.52717	7.39282	7.95632	8.08119	8.10958	7.91955	7.99958	7.71901	7.88586	7.87857	7.87718	7.94347	7.76877	7.74444	8.23951	8.12739	8.11398	7.76401	7.90988	7.71159
3-(Butylsulfinyl)-L-alanin	13525	RPNEG	C7 H15 N O3 S	192.07	2.103	6.03769	6.2801	6.02542	5.84244	5.86495	5.83917	6.22346	6.26631	6.23598	6.08048	5.48425	5.92863	5.97443	5.79983	5.93508	6.27693	6.28828	6.30158	5.62115	5.67601	5.53587	5.5054	5.84982	5.70671	5.93598	5.95906	5.92306	5.55786	5.74833	5.34641	5.54324	5.56786	5.54254	5.72317	5.85833	5.35127
3-(Pyrazol-1-yl)-L-alanine	103	RPNEG	C6 H9 N3 O2	154.062	0.782	8.17436	7.95869	8.08981	8.27876	8.29972	8.27676	8.15187	8.0643	8.06649	7.97408	8.05008	7.98926	8.26163	8.2461	8.2543	8.27683	8.26522	8.29184	7.90557	7.87007	7.84492	8.03802	8.11006	8.09003	7.97901	7.94036	7.94369	8.04624	7.91525	7.82543	8.42419	8.27102	8.21586	8.56341	8.6111	8.45114
3-(Sulfooxy)-L-tyrosine	3604	RPNEG	C9 H11 N O7 S	276.018	2.19	7.22809	7.27115	7.3298	7.3499	7.32842	7.33309	7.3522	7.29568	7.25356	7.05925	7.22303	7.11479	6.97156	6.96047	6.97285	7.22077	7.23939	7.22442	7.21674	7.21428	7.24368	7.02926	6.99594	7.02941	7.11768	7.06779	7.06615	7.35514	7.19641	7.25966	7.64023	7.56923	7.5272	7.49964	7.52396	7.34884
3-Allylcyclohexene	3990	HILICPOS	C9 H14	123.117	5.757	7.05935	8.20168	8.07607	8.42353	7.04539	8.03423	8.19734	7.13731	8.20304	6.88734	6.87882	6.88398	6.62044	6.60811	6.578	6.88196	6.90685	6.89466	7.95295	6.9833	6.99399	6.71368	6.76369	6.78799	6.862	7.92887	6.85681	7.00258	7.06434	7.04982	7.36875	7.36297	7.36206	7.14342	7.11702	7.15305
3-Amino-1_2_4-triazole	220	HILICPOS	C2 H4 N4	85.0507	6.283	6.26086	6.24022	6.07944	5.98777	5.98667	5.95114	6.27022	6.08703	6.08365	9.09458	9.18484	9.12687	8.92606	8.92617	8.92749	9.17216	9.27639	9.28329	6.22274	6.28544	5.9634	5.76287	6.3668	7.14236	6.14738	7.45719	5.93479	9.33099	9.31077	9.3442	9.66797	9.60242	9.6367	9.44619	9.43069	9.4937
3-Dehydrocarnitine	144	RPPOS	C7 H13 N O3	160.097	4.161	6.77718	6.59677	6.65649	6.36678	6.33013	6.36108	6.80761	6.71136	6.70036	6.38165	6.31778	6.43152	5.84486	5.80635	5.7922	6.47984	6.27689	6.59698	6.53985	6.5733	6.5528	6.06801	6.21155	6.16506	6.66018	6.86728	6.87371	6.52845	6.66422	6.53606	6.26117	6.03137	6.36026	6.53979	6.5669	6.58666
3-Dehydroxycarnitine	7179	RPPOS	C7 H15 N O2	146.118	4.134	6.73935	6.91282	6.94876	7.01985	7.03181	7.00165	6.80044	6.70064	6.90644	6.68855	6.7143	6.52129	6.86179	6.84461	6.90099	6.92747	7.09051	7.03994	6.73652	6.88181	6.84227	6.89883	6.93483	6.84197	6.67526	6.87985	6.87056	7.02353	6.75713	6.6558	7.29163	7.23083	7.25958	7.31909	7.3891	7.29599
3-Formyl-2a,4a,7-trihydroxy-6,6,7b-trimethyl-2,2a,4a,5,6,7,7a,7b-octahydro-1H-cyclobuta[e]inden-2-yl 3-chloro-4,6-dihydroxy-2-methylbenzoate	6918	RPPOS	C23 H27 Cl O8	467.145	0.817	6.3365	7.3691	7.56614	7.24944	7.38626	6.59358	6.90627	6.76825	7.11591	6.10214	6.96554	6.62336	5.84272	5.84079	5.92683	6.30359	6.8254	6.64069	6.74438	6.84665	7.32059	6.76807	6.65364	6.41129	6.93718	6.80017	6.94826	6.65545	7.20807	7.19553	7.2386	7.16067	7.22769	6.87255	6.97408	6.71367
3-Guanidinopropanoate	319	RPNEG	C4 H9 N3 O2	130.062	0.869	8.01242	7.82733	7.86382	7.96274	7.94009	7.96043	7.93205	7.89304	7.87806	7.82299	7.83342	7.78928	7.78187	7.78464	7.79222	7.96999	7.94325	7.95471	7.55932	7.49083	7.45508	7.71923	7.7279	7.76015	7.74917	7.70981	7.75935	7.68977	7.69549	7.66969	8.11736	7.96859	7.90741	8.21516	8.28207	8.21126
3-Hydroxy-2-methyl-4-pyrone	4786	HILICNEG	C6 H6 O3	125.024	2.385	6.46015	6.44694	6.43477	6.25216	6.21192	6.16687	6.81597	6.74317	6.81336	6.21904	6.2244	6.22768	5.77639	5.88722	4.97607	6.54635	6.55387	6.60895	6.4458	6.41749	6.4852	6.03618	6.01047	6.05688	6.62554	6.72427	6.66103	6.50062	6.5484	6.47311	6.20687	6.26685	6.22437	6.81193	6.88817	6.79707
3-Hydroxy-4-methylanthranilate	7495	RPNEG	C8 H9 N O3	212.056	1.876	5.78678	6.22945	6.15851	6.29607	6.33527	6.27351	5.97495	6.21881	6.1704	5.93539	6.03417	6.01485	6.22791	6.27093	6.27428	6.28517	6.42736	6.39263	6.11228	6.14868	6.09959	6.273	6.32163	6.18015	6.15152	6.24223	6.14054	6.38615	6.17622	6.20187	6.66168	6.54873	6.54667	6.68884	6.80177	6.66669
3-Hydroxy-L-glutamate	3813	RPNEG	C5 H9 N O5	162.041	0.935	5.49818	5.60014	5.56761	5.57683	5.48003	5.6557	5.55778	5.59699	5.57298	6.24704	6.21888	6.25107	6.08025	6.30355	6.20056	6.64908	6.79232	6.68798	5.39873	5.47877	5.42475	5.43691	5.74559	5.45919	5.53264	5.37188	5.36856	5.99841	5.91212	5.7722	6.7327	6.35466	6.42044	6.82307	6.96679	6.88056
3-Hydroxycarbofuran	4792	RPNEG	C12 H15 N O4	236.093	4.255	6.64481	6.16512	6.60816	6.21769	6.16592	5.97046	5.45992	5.76905	6.57444	6.31871	6.38082	6.45178	6.33522	6.3636	6.35991	6.91921	6.89598	6.89261	6.38679	5.27795	6.4146	6.22408	6.26042	6.45032	5.14649	5.24481	5.35632	6.10419	6.13023	6.11175	7.0078	6.9708	6.68718	7.15033	7.17039	7.16882
3-Methoxytyramine	4790	RPPOS	C9 H13 N O2	151.075	4.664	8.18872	7.22841	8.46354	7.93123	8.24811	8.29147	8.50263	7.69065	7.23318	8.17689	7.75197	8.036	7.79993	7.7807	6.99171	7.8338	7.71168	7.52021	8.31891	7.90953	7.40963	8.01429	7.62138	8.05468	8.14881	8.11969	8.10724	7.94869	7.91532	8.45706	8.73535	8.72893	7.61511	7.5845	7.83658	8.33885
3-Methyl-quinolin-2-ol	1473	RPNEG	C10 H9 N O	204.066	4.946	6.14929	6.84616	6.78809	6.6643	6.69543	6.61782	6.47493	6.77476	6.69356	6.57028	6.64501	6.52056	6.26715	6.60437	6.51708	6.93213	7.26727	7.02592	6.83051	6.95182	6.91102	6.85998	6.92058	6.65982	6.70938	7.26844	6.73633	7.30646	7.07472	7.20347	7.45298	7.37351	7.41044	7.43888	7.66302	7.50314
3-Methylbut-2-enal	920	HILICPOS	C5 H8 O	102.091	5.319	7.69148	7.17174	7.58812	7.56908	7.60647	7.61093	7.74576	7.71581	7.99727	7.81006	7.3934	7.59189	7.09901	7.12597	7.04513	7.55403	7.36947	7.80488	7.53827	7.37092	7.60744	7.20798	7.25406	7.24305	7.38101	7.43657	7.415	7.96883	7.84505	7.59447	7.91547	7.93687	7.87784	8.00652	7.60989	7.64978
3-Methylbutanoicacid	9343	RPNEG	C5 H10 O2	101.061	4.756	5.99099	6.217	6.26008	6.20662	6.21568	6.18937	6.10083	6.24571	6.10951	5.81911	6.01113	6.01469	5.94507	5.99949	6.18361	6.1989	6.40234	6.26525	6.16764	5.77493	6.18786	6.40359	6.50989	6.25792	6.18959	6.2177	6.136	6.38075	6.21355	6.18776	6.9991	6.72734	6.76612	6.5349	6.80463	6.68633
3-Methylcrotonylglycine	7430	RPPOS	C7 H11 N O3	158.081	4.106	5.5131	5.99647	6.24276	6.65282	5.86015	6.26577	6.47759	5.39039	6.52174	5.88602	6.09261	5.79534	5.25174	5.54631	4.97735	5.95015	5.43864	5.28649	6.63706	6.18091	6.07505	5.20883	5.25208	5.75385	5.90616	5.62795	5.55776	5.75708	5.93379	5.9477	5.22819	6.65533	7.38125	5.51558	5.96159	5.62414
3-Methyldioxyindole	10360	RPNEG	C9 H9 N O2	162.056	4.317	5.85977	6.05533	5.991	5.9603	5.8992	5.84564	6.34857	6.28336	6.27725	5.18958	5.3664	4.90432	5.34581	5.14654	5.1734	5.32146	5.73778	5.57313	5.72993	5.68114	5.82945	5.71162	5.57833	5.78516	6.29505	6.26709	6.10405	5.43444	5.24641	5.17733	5.69485	5.52686	5.38223	5.88956	5.8667	5.92937
3-Methylsulfolene	54	RPPOS	C5 H8 O2 S	133.032	1.333	8.96382	9.12293	9.1571	9.22349	9.19238	9.20645	9.21444	9.18071	9.10395	8.86947	9.00743	8.94086	8.99418	8.99537	9.01341	9.13139	9.20326	9.14089	9.04957	9.1057	9.05794	9.0357	9.11377	9.00297	9.03435	9.07856	9.00997	9.22525	9.05612	9.06773	9.55614	9.47009	9.48277	9.51852	9.5919	9.46903
3-Oxalomalate	1350	RPPOS	C6 H6 O8	207.014	0.768	8.10486	7.8759	8.00783	8.09768	8.12529	8.08841	8.13829	8.05897	8.04321	7.84039	7.90299	7.8981	7.88282	7.87058	7.89321	8.08288	8.07811	8.10342	7.85943	7.7763	7.83293	7.94121	7.99178	7.98716	7.98049	7.96108	7.68603	7.86511	7.75016	7.45352	8.19478	7.89697	8.06856	8.28585	8.35581	8.20864
3-Oxododecanoicacid	2063	HILICPOS	C12 H22 O3	215.164	0.93	5.76826	5.7114	5.57104	5.82908	5.45994	4.85868	6.36907	5.72159	5.98686	5.46594	6.17518	5.58007	6.25977	4.35069	6.42932	8.13466	4.77315	6.87891	5.86543	5.76818	6.48599	5.34212	5.26211	5.11988	5.78547	5.79023	6.60127	5.01202	5.59725	5.38418	6.20396	7.16062	5.93824	6.12675	5.36514	6.29728
3-Sulfinoalanine;Cysteinesulfinicacid	1866	RPNEG	C3 H7 N O4 S	152.002	0.868	7.55009	7.47311	7.73864	7.33997	7.27656	7.29029	7.63907	7.48425	7.46109	6.627	6.77535	6.77111	6.56817	6.52733	6.53246	6.44516	6.91559	6.69811	7.22379	7.27184	6.98064	6.78342	6.83402	6.89024	7.31437	7.3146	7.23778	7.06629	7.16561	7.13918	7.99416	7.64693	7.54132	7.66239	7.47695	7.51509
3-Ureidoisobutyrate	202	RPPOS	C5 H10 N2 O3	147.076	0.8	8.85236	8.76676	8.88851	8.82905	8.83653	8.88841	8.83379	8.83584	8.81725	7.4322	8.63008	8.59745	8.55809	8.50199	8.51981	8.75735	8.80823	8.7747	8.74627	8.79575	8.67781	8.65704	8.71483	8.64378	8.70659	8.70188	8.71886	8.81602	8.66019	8.6468	9.26661	9.20272	9.21756	9.15238	9.19384	9.12317
3-[(1S)-2-Cyclohexen-1-yl]-L-alanine	1617	RPPOS	C9 H15 N O2	170.118	4.543	6.32383	6.42893	6.42393	6.14976	5.4893	5.65879	5.60695	6.3203	5.75133	5.40911	5.65493	5.86013	5.00131	6.40373	5.39367	5.61774	5.98312	5.81554	6.29952	5.53704	6.13876	5.91906	6.38329	5.94724	5.88804	5.61589	5.69658	7.11502	6.17846	5.91721	6.68038	6.56123	6.46596	7.46519	6.18072	7.39449
3-[(3-Hydroxydecanoyl)oxy]-4-(trimethylammonio)butanoate	3249	RPPOS	C17 H33 N O5	332.243	5.375	6.16406	6.16539	6.12635	6.05283	6.04236	6.03848	6.09055	6.11253	6.14755	7.639	7.4633	7.55549	6.77206	6.69257	6.87082	7.17024	6.86202	7.13124	6.04527	6.00699	6.08885	6.13756	6.245	6.1594	5.90566	5.96183	5.88805	7.54759	7.43784	7.49481	7.02618	6.77808	6.87585	7.42799	7.59011	7.48082
3-[(3-Hydroxyheptanoyl)oxy]-4-(trimethylammonio)butanoate	10661	HILICNEG	C14 H27 N O5	288.182	3.64	4.14984	5.79243	5.94091	4.26129	5.30699	5.40317	6.49178	5.95932	4.69498	4.93422	4.99722	5.03989	4.92939	4.95144	4.76754	5.01347	5.08979	5.14877	5.82373	6.16695	5.29176	4.95787	4.97451	4.93411	5.79404	5.38823	5.16398	5.24517	5.19071	5.37144	5.82513	5.68885	5.61911	4.91968	7.22836	5.64563
3-[(3-Hydroxytridecanoyl)oxy]-4-(trimethylammonio)butanoate	3820	RPPOS	C20 H39 N O5	356.28	5.002	5.84081	5.95943	5.90399	5.92628	5.81066	5.84691	5.87633	5.94919	5.94746	5.65972	5.53865	5.60282	6.16098	5.1812	5.17872	6.53997	5.50886	4.77852	5.79654	6.10639	5.83071	5.33567	4.59281	6.52197	5.7006	4.62538	5.9044	5.46862	5.97359	5.95357	6.41547	6.16692	6.16337	5.08229	5.41236	5.79099
3-acetyl-3-methyldihydrofuran-2(3H)-one	270	RPPOS	C7 H10 O3	125.06	4.163	7.61868	7.62452	7.70786	7.58033	7.89653	7.67644	7.71683	7.70531	7.70133	7.45477	7.46062	7.43881	7.16965	7.02296	7.15515	7.42318	7.51277	7.43641	8.43301	7.75175	7.58783	7.38674	7.32777	7.23867	7.28004	7.42663	7.64544	7.6107	7.54071	7.64209	8.03681	8.03234	7.97928	7.69568	7.67484	7.72116
3-amino-5,7-dimethyladamantan-1-ol	8313	RPPOS	C12 H21 N O	196.17	5.852	6.40822	6.23051	6.34825	6.14487	6.26366	6.17179	6.31362	6.15996	6.32101	6.9539	5.93456	6.27196	6.07819	6.32049	6.20637	5.80156	6.35962	6.40937	6.68418	5.83036	5.94251	5.31748	6.32	5.9487	5.90208	6.12503	5.80797	6.09175	6.15009	6.21407	6.28902	6.28101	6.09823	6.13786	6.55579	6.04504
3-carboxy-4-methyl-5-pentyl-2-furanpropanoic acid	3476	HILICNEG	C14 H20 O5	267.124	1.241	5.54514	6.42108	6.62199	6.43227	6.39208	6.18444	5.35641	6.39525	5.92262	5.62692	6.31172	5.84113	4.56445	5.93815	5.72766	5.84724	6.64902	6.32296	6.68728	6.78003	6.79584	6.59918	6.68763	6.46856	6.45761	6.66907	6.51749	7.11866	6.82503	6.92475	7.24259	7.21534	7.20988	6.85263	7.06268	6.95393
3-hydroxy-1H-quinolin-4-one	12763	RPPOS	C9 H7 N O2	162.055	3.083	5.93898	6.23285	6.42168	6.48371	6.5571	6.5685	6.86347	6.89953	6.90159	6.51358	6.33013	6.34583	6.21946	5.93027	6.23977	6.88316	6.95345	6.99998	6.60223	6.40838	6.31116	6.45435	6.2447	6.57236	6.753	6.88105	7.01475	6.66837	6.45706	6.54405	6.83646	6.76059	6.52965	7.07608	7.18389	7.01417
3-hydroxy-2-methyl-1H-quinolin-4-one	18841	RPPOS	C10 H9 N O2	176.071	3.101	6.08262	6.38431	6.36994	5.9718	6.19615	6.16348	6.78742	6.79152	6.72235	5.88778	6.20422	6.09063	5.93163	5.93613	5.96829	6.70172	6.79711	6.75091	6.15594	6.23997	6.11459	6.09134	6.157	6.35731	6.58761	6.71969	6.68278	6.41492	6.23465	6.24305	6.46705	6.2818	6.15636	6.91585	6.9897	6.84926
3-hydroxy-cis-5-octenoylcarnitine	34	HILICPOS	C15 H27 N O5	302.196	5.754	7.46622	5.81144	6.04009	7.39643	7.8976	5.72924	6.84707	5.48401	5.80315	5.43619	6.62462	6.06071	6.07494	6.12777	6.36835	5.78376	6.75402	6.92828	5.70576	5.16186	7.48387	7.20535	6.59109	6.21983	6.74156	4.73824	6.74411	7.66804	9.09189	5.90978	7.98838	5.99056	6.11518	5.45631	7.24594	5.86067
3-hydroxy-tetradecanedioic acid	11196	RPNEG	C14 H26 O5	593.353	5.362	5.67065	5.34491	5.3077	6.13284	5.24003	5.36341	5.89636	5.8153	5.7517	5.38148	5.6519	5.24446	4.91179	4.55805	4.78057	5.39744	5.03078	5.00792	5.09541	5.29396	5.54267	4.86121	4.83203	5.34108	5.25348	5.11824	5.10075	5.13249	5.35303	5.23261	5.46757	5.43459	5.4348	5.30791	5.30751	5.21156
3-hydroxybutyrylcarnitine	267	RPPOS	C11 H21 N O5	248.149	1.72	7.16771	7.2621	7.25779	7.26631	7.22825	7.20126	7.05627	7.00171	6.92537	8.09833	8.13137	8.09435	7.8526	7.85945	7.9066	8.1603	8.16399	8.1354	7.20482	7.1201	7.20716	7.15073	7.23732	7.1468	7.05009	7.08902	6.98117	8.01468	8.04907	7.98645	8.35316	8.16075	8.06946	8.94811	8.99885	8.8913
3-hydroxyisovalerylcarnitine	3911	HILICPOS	C12 H23 N O5	262.165	9.49	7.3345	7.20907	7.29235	7.27122	7.31297	7.20024	7.32394	7.12986	7.09764	6.69564	6.74701	6.72072	6.64848	6.69706	6.68015	6.55137	6.39821	6.53872	7.11011	7.16616	7.14645	6.98554	6.98206	7.04323	7.00542	7.02372	7.03475	6.21409	6.54913	6.52019	6.50325	6.35145	5.94836	6.4173	6.51157	6.3836
3-hydroxymethyl-glutaric acid	915	RPNEG	C6 H10 O5	161.045	2.546	6.97714	7.14848	7.28823	7.05958	6.98767	6.87131	7.29398	7.45244	7.33014	6.62248	6.76553	6.70339	6.12611	6.26529	6.39576	6.7374	7.09794	6.87338	7.28181	7.3583	7.28089	7.01162	7.07228	6.88167	7.40097	7.35905	7.3858	7.43994	7.21422	7.30844	7.829	7.76135	7.72019	8.08782	8.08979	8.0408
3-hydroxyoctanoylcarnitine	812	HILICPOS	C15 H29 N O5	304.212	7.944	7.3841	7.37752	7.4032	7.19835	7.09857	7.13556	6.94475	6.78073	6.75896	8.13692	8.14991	8.17758	7.59082	7.58745	7.59949	7.86932	7.85922	7.84831	7.34676	7.34115	7.34852	6.93171	7.01018	6.92147	7.00465	7.01834	6.86412	8.10653	8.12616	8.14963	7.35928	7.3003	7.27648	8.22216	8.26371	8.14278
3-hydroxypalmitoleoylcarnitine	594	HILICPOS	C23 H43 N O5	414.321	0.842	7.12669	6.94479	6.92821	7.72164	7.07785	7.01965	7.64159	6.91927	7.71734	7.58931	6.84293	6.7327	6.18419	7.29195	6.07129	7.02123	7.26874	7.09642	6.80779	7.60851	6.94533	6.6023	6.61786	6.52763	6.78928	6.64993	6.77145	6.93509	7.01359	7.88811	7.51646	7.23064	7.32724	7.70926	7.22249	7.38311
3-ketosphingosine	3105	HILICNEG	C18 H35 N O2	296.259	3.125	5.37405	5.34717	5.41054	5.45016	5.68481	5.31435	5.45066	5.78292	5.70227	5.47714	5.32229	5.56117	5.16623	5.05126	5.41734	5.46156	5.47312	5.37826	5.19572	5.37832	5.88171	5.8455	5.87078	6.02959	5.17626	5.34526	5.33719	5.48311	5.80388	5.52318	6.24827	6.32176	6.19516	5.75232	5.38414	5.55006
3-methyl pyruvic acid	887	RPNEG	C4 H6 O3	161.045	2.53	6.97714	7.14848	7.28823	7.05958	6.98767	6.87131	7.29398	7.45244	7.33014	6.62248	6.76553	6.70339	6.12611	6.26529	6.39576	6.7374	7.09794	6.87338	7.28181	7.3583	7.28089	7.01162	7.07228	6.88167	7.40097	7.35905	7.3858	7.43994	7.21422	7.30844	7.829	7.76135	7.72019	8.08782	8.08979	8.0408
3-oxo-5S-amino-hexanoic acid	402	HILICPOS	C6 H11 N O3	146.081	2.633	6.8435	6.0944	5.89356	5.78261	5.65402	6.41153	5.75471	6.18962	5.94208	6.86941	5.24334	5.28797	5.35567	5.12116	5.72249	5.47944	5.56128	5.45637	5.6579	5.91123	5.56548	5.33401	5.38281	5.76394	5.54056	5.86268	5.62231	5.90537	6.98642	5.97999	5.91638	6.11954	6.16941	6.05159	6.04393	7.01869
3-oxo-9Z-Hexadecenal	1216	RPPOS	C16 H28 O2	235.206	6.193	6.26385	6.11155	6.34316	6.16082	5.88193	5.85061	6.32893	6.12788	6.05978	6.06808	5.65343	5.9068	6.20967	6.18778	6.27659	6.01147	6.16862	6.11664	5.99544	5.92946	6.01398	5.40976	6.9629	6.12228	6.11466	6.32177	5.91182	6.60819	6.07207	6.1389	7.23607	6.09945	6.75121	6.40755	6.86028	6.63783
3-sec-Butyl-9-(1-hydroxyethyl)-6,15-diisopropyl-12-methyl-1,7-dioxa-4,10,13-triazacyclopentadecane-2,5,8,11,14-pentone	4945	RPNEG	C23 H39 N3 O8	484.268	7.076	5.48658	5.49968	5.52791	5.66335	5.42256	5.42359	5.50374	5.51868	5.5142	6.09145	6.17666	6.1104	5.93348	5.93372	5.93133	5.76767	5.87106	5.86134	5.4079	5.40922	5.3986	5.70122	5.67526	5.65746	5.22819	5.35449	5.2515	6.03071	5.94916	5.86406	7.36602	7.23436	7.27377	7.43301	7.46984	7.37446
3-tert-Butyladipic acid	60	RPNEG	C10 H18 O4	201.113	5.581	8.3674	8.31213	8.32313	8.16281	8.23037	8.1766	8.3767	8.45733	8.31918	8.01111	8.0828	7.98401	7.64888	7.6772	7.67593	7.91708	7.97916	7.96419	8.26113	8.19831	8.19045	7.79958	7.81664	7.82277	8.07662	7.98653	8.02452	8.12182	8.20525	8.16149	8.56649	8.61985	8.51108	8.19386	8.19433	8.23704
3S,4-dihydroxy-butyric acid	1244	RPNEG	C4 H8 O4	119.035	0.794	6.19185	6.77292	7.00495	6.76428	6.75819	6.56342	6.59278	6.88627	6.81499	6.3072	6.63416	6.44482	5.80405	6.21359	6.16388	6.5434	6.70969	6.69764	6.86708	6.91259	7.00461	6.62841	6.6508	6.43603	6.77004	6.79139	6.69045	7.11047	6.93776	7.08167	7.41456	7.33637	7.10689	6.96617	7.13061	6.99847
3_4-Dihydroxy-L-phenylalanine(L-Dopa)	9753	RPPOS	C9 H11 N O4	198.076	3.396	5.64559	5.61725	5.62955	5.55737	5.54343	5.56098	5.64697	5.65234	5.64605	5.36295	5.35162	5.36413	5.09303	5.10145	5.09706	6.30784	6.30288	6.22211	5.52905	5.52947	5.50823	5.20965	5.196	5.23091	5.36364	5.3479	5.36343	5.51845	5.51845	5.5206	5.84127	5.84965	5.85147	7.2261	7.24809	7.13979
3_4-Dimethoxyphenethylamine	1177	RPPOS	C10 H15 N O2	182.118	5.033	6.38873	5.43188	3.96082	5.26507	5.02957	5.77346	6.68233	6.66803	6.55123	5.57774	6.5936	5.88447	4.76504	5.66131	4.37007	4.94737	6.43018	6.84138	4.59453	4.53643	7.04145	5.63343	5.82005	5.84495	5.64723	5.83782	6.48892	5.86522	5.36029	6.60957	5.26996	7.00531	5.65788	6.01944	6.11288	6.17547
3_5-Dihydroxy-phenylglycine	2540	RPPOS	C8 H9 N O4	184.06	1.497	7.02004	6.99043	6.96409	7.3752	7.40476	7.41879	7.12438	7.23953	7.13453	7.54743	7.61075	7.5748	7.5627	7.56648	7.60877	7.81541	7.83873	7.84684	6.85609	6.81857	6.80985	7.59881	7.61448	7.62809	7.31822	7.32726	7.27442	7.24287	7.22419	7.20113	7.34134	7.07933	7.07908	7.64103	7.65373	7.57142
3alpha_12alpha-Dihydroxy-7-oxo-5beta-cholanate	1063	HILICPOS	C24 H38 O5	407.279	0.79	7.6194	7.63415	7.62935	7.3098	7.31153	7.28498	7.41337	7.36084	7.40551	7.253	7.37876	7.35811	6.72989	6.8656	6.78688	7.06412	7.02953	7.01417	7.45764	7.39881	7.42676	7.16325	7.23719	7.22909	7.22585	7.1694	7.23837	7.36566	7.42105	7.3375	7.00143	6.81314	6.69686	7.05904	7.01714	7.0097
4,2',6'-Trihydroxy-4'-methoxy-3',5'-dimethyldihydrochalcone	1113	HILICNEG	C18 H20 O5	315.125	4.686	6.47256	7.34291	7.1261	7.22589	7.53589	7.27227	7.27938	7.31462	7.29268	7.64939	7.88887	7.75013	7.34771	7.30426	7.35608	7.87687	7.9031	7.58562	6.97539	7.15282	6.34772	7.5597	7.61253	7.49683	7.21355	7.34685	7.68908	8.07945	7.61538	7.70328	7.56038	7.37196	7.47032	7.61579	7.73005	7.64387
4,6-Dimethyl-2E,4E,6E-nonatriene	862	HILICPOS	C11 H18	151.148	0.919	7.72016	5.59742	5.79337	6.31614	5.63422	5.68049	7.63987	7.68901	6.80445	6.74773	6.86398	6.82592	4.86585	5.77578	6.93493	6.82736	6.66318	7.4733	7.44697	5.55289	7.66812	6.64868	5.15318	5.62168	6.18843	6.625	6.52405	7.29894	6.33496	6.26382	7.04542	6.5002	6.43101	6.07345	7.419	6.32741
4,6-heptadienal	102	HILICPOS	C7 H10 O	152.107	1.514	7.49131	6.87357	7.68614	7.18199	8.2399	7.49274	7.57957	7.44227	6.95744	6.71516	7.41653	6.53876	6.34562	6.57874	6.38236	6.5329	7.15926	7.30813	6.68218	7.51154	6.84765	6.4833	7.2196	7.69961	7.20964	7.39723	6.99271	7.52018	7.26181	7.73808	7.90324	7.1363	7.50613	7.24941	6.79428	7.34634
4,7,10-hexadecatrienoic acid	430	RPPOS	C16 H26 O2	251.2	6.648	7.15949	7.17004	7.79564	6.97931	7.85381	6.87798	7.48581	6.92319	7.23356	7.36901	7.30974	7.5121	6.29213	6.88922	8.17504	7.89835	7.42399	7.49086	6.86551	7.09208	7.10161	6.5455	7.33436	7.14044	6.35676	7.381	7.33438	7.22061	7.23255	7.42737	7.60906	7.10635	7.29337	8.1546	5.77933	7.67754
4,7-dioxo-octanoic acid	2974	HILICPOS	C8 H12 O4	173.081	7.909	7.20168	7.27026	7.25882	7.39655	7.36567	7.37478	7.24194	7.22987	7.25479	6.93997	6.94681	6.97846	7.06703	7.0927	7.13789	7.08523	7.12127	7.13517	7.2323	7.23451	7.22174	7.25269	7.38863	7.34282	7.16513	7.17813	7.14651	6.82351	6.72993	6.83897	6.65504	6.34565	6.19015	7.01263	7.06139	6.96893
4,8 dimethylnonanoyl carnitine	2300	HILICPOS	C18 H35 N O4	330.264	4.506	7.43576	6.71028	6.60431	7.05273	6.79407	6.75409	7.54967	6.77885	6.94991	7.90712	7.41321	7.35802	7.56649	7.09326	6.99416	7.52188	7.18511	6.87879	6.45629	6.03119	6.21931	6.51576	6.66224	6.93915	6.62476	6.74654	6.63707	6.84677	6.88185	6.85378	7.10713	7.16462	6.90214	7.32696	7.2777	7.19192
4,8,12,15,19,21-tetracosahexaenoic acid	1174	RPPOS	C24 H36 O2	357.279	7.502	7.28499	7.7768	7.80974	7.8057	7.76477	7.72309	7.62888	7.73941	7.7038	7.55639	7.64203	7.56306	7.64146	7.78608	7.77704	7.83918	8.06609	7.92968	7.83225	7.87435	7.76935	7.90535	7.94661	7.84715	7.83332	7.8904	7.79898	8.10375	7.90049	7.91893	7.91923	8.06357	8.15888	8.11616	8.22929	8.06164
4,8,12-Trimethyl-1,3E,7E,11-tridecatetraene	764	HILICPOS	C16 H28	253.252	1.031	5.38627	6.46843	6.92797	5.42434	5.81533	6.12368	8.93361	6.19905	5.99231	5.20284	4.83172	5.39277	6.05827	4.43081	5.35664	5.03721	5.58467	6.31266	5.95135	5.87622	5.41781	6.40596	5.9899	5.57036	4.88845	5.83943	4.96006	6.36007	5.33482	5.76984	5.44958	5.9478	5.95433	6.203	5.87148	6.1451
4-(2-Aminopropoxy)-3,5-dimethylphenol	5486	RPPOS	C11 H17 N O2	196.133	5.394	6.17222	6.28931	6.30738	6.08171	5.98821	6.00645	6.17086	6.13854	6.13284	5.9298	5.97649	5.87829	5.7719	5.74384	5.80928	5.91033	5.21894	5.9873	6.44254	5.58809	6.37593	4.88749	5.41469	6.34825	5.80641	5.69079	5.94719	5.55695	6.40523	6.18636	6.29732	6.3267	7.0098	5.68535	5.25716	5.05663
4-(3-Butoxy-4-methoxybenzyl)imidazolidin-2-one	5360	HILICNEG	C15 H22 N2 O3	277.156	8.499	6.41902	6.31622	6.42961	6.53011	6.46681	6.3934	6.35118	6.22415	6.30662	5.98997	6.0607	6.10596	6.00878	6.14471	6.16752	6.16951	6.6062	6.08783	6.34721	6.47647	6.34378	6.37338	6.3891	6.16736	6.37119	6.4767	6.36424	6.84151	6.23329	6.2767	5.84296	5.79662	5.93979	6.28604	6.72675	6.53054
4-Amino-2-methyl-5-phosphomethylpyrimidine	1099	RPNEG	C6 H10 N3 O4 P	218.033	0.804	7.71867	7.31406	7.45031	7.51103	7.49188	7.55207	7.48673	7.40716	7.39244	7.1954	7.14949	7.11741	7.11994	7.08736	7.15805	7.22122	7.15982	7.22801	7.19352	7.20671	7.1768	7.07244	7.09092	7.09681	7.30315	7.2189	7.30063	7.47696	7.6624	7.02824	6.97531	6.6471	7.96882	7.70817	7.78639	6.80899
4-Amino-5-hydroxymethyl-2-methylpyrimidine	449	RPPOS	C6 H9 N3 O	140.082	0.827	6.2799	7.48335	7.38574	7.30214	7.23155	7.08375	7.04448	7.24372	7.07685	6.75427	6.99649	6.9089	6.82756	7.05984	6.93599	7.15084	7.37531	7.22083	7.33655	7.4718	7.5942	7.54511	7.57367	7.37336	7.44016	7.47977	7.42005	7.74943	7.59187	7.71738	7.81005	7.80026	7.84837	7.43879	7.45998	7.41584
4-Ethyl-2-methoxyphenyl hydrogen sulfate	5839	HILICNEG	C9 H12 O5 S	231.033	0.824	5.14186	6.23937	6.19825	6.08589	6.14021	5.98927	5.76346	6.06929	5.8637	5.46048	5.69992	5.61799	5.33207	5.36738	5.23303	5.6498	5.68879	6.02404	6.05287	6.29209	6.28445	5.80763	5.85145	5.61498	6.01691	6.14009	5.83578	6.53351	6.3545	6.28873	6.94133	6.85962	6.97051	6.53793	6.69274	6.49921
4-Ethylbenzaldehyde	103	HILICPOS	C9 H10 O	135.08	1.516	7.70886	7.46203	7.00758	6.92143	7.3841	7.43598	7.08663	7.74603	7.88712	7.72094	6.70466	6.57656	7.73726	7.11902	6.26923	7.93014	6.60418	7.02154	8.30182	6.99164	7.05108	7.31676	6.47666	6.77905	7.27031	7.10323	7.06768	6.68127	7.05858	6.58102	7.14083	6.98973	7.42306	7.48455	7.55019	7.11348
4-Formyl-3-(formylmethyl)-4-hexenoic acid	3782	HILICPOS	C9 H12 O4	202.107	1.427	5.37615	5.05239	6.52616	6.10536	6.05607	5.49638	6.08322	5.59941	7.89517	6.04549	5.5	5.62402	3.87066	5.2585	4.7042	5.4494	5.27483	5.30525	5.99187	5.24563	5.80462	5.58086	6.26007	5.48575	5.71662	4.82241	5.92013	5.9137	5.8265	5.49565	6.15311	6.5046	5.43116	6.3052	6.99738	6.20663
4-Guanidinobutanoate	1540	RPPOS	C5 H11 N3 O2	146.092	1.143	7.97412	7.85136	7.92264	7.82389	7.75607	7.76249	7.95652	7.89925	7.85733	7.71095	7.7439	7.71881	7.46775	7.49375	7.47264	7.81152	7.77619	7.78377	7.52729	7.48324	7.54781	7.6618	7.74759	7.68111	7.84472	7.83649	7.84099	7.3529	7.40486	7.39179	7.85203	7.68883	7.64285	8.17338	8.1728	8.08756
4-Hydroxy-2-butynal	729	HILICPOS	C4 H4 O2	85.0282	8.642	8.3381	8.20263	8.25878	7.9552	7.88033	7.90891	8.28803	8.20615	8.23451	6.84153	6.70473	6.76726	6.6476	6.60024	6.5925	6.7734	6.63905	6.64236	8.13052	8.11482	8.1092	7.69606	7.71988	7.71247	8.19446	8.18232	8.19899	6.78215	6.76276	6.82782	6.12176	6.35207	6.3978	6.56991	6.58751	6.47687
4-Hydroxy-3-(sulfooxy)benzoic acid	3391	RPNEG	C7 H6 O7 S	232.976	1.275	6.68468	6.91935	6.97342	7.06772	7.0842	7.05309	7.12065	6.98268	6.95001	7.07351	7.122	7.14709	6.7993	6.50178	6.72287	7.13131	7.03419	7.06424	6.82909	6.81837	6.92938	6.89183	6.82243	6.50801	6.8986	6.79195	6.86841	7.2316	7.09345	7.19717	7.5161	7.46435	7.45161	7.18874	7.20606	7.13209
4-Hydroxy-3-nitrosobenzamide	4361	HILICNEG	C7 H6 N2 O3	165.03	0.889	6.83316	6.71874	6.77915	6.69221	6.61664	6.71776	6.84759	6.7945	6.78077	6.51873	6.52881	6.5331	6.20048	6.21868	6.19289	6.50465	6.4292	6.43489	6.59204	6.55578	6.52947	6.26447	6.273	6.30665	6.46139	6.34401	6.4605	6.57841	6.61715	6.6273	7.07018	6.9963	7.0192	6.77188	6.72131	6.68644
4-Hydroxy-4-methyltetrahydro-2H-pyran-2-one	59	RPNEG	C6 H10 O3	129.056	4.647	8.11166	8.2912	8.30619	8.37933	8.42588	8.38516	8.19438	8.3352	8.25962	8.10202	8.20891	8.15934	8.18599	8.25394	8.28999	8.49104	8.5701	8.58252	8.28164	8.32537	8.31977	8.64061	8.68846	8.54873	8.32394	8.35627	8.29259	8.59739	8.4611	8.46127	9.05447	8.90393	8.94064	8.79572	9.03828	8.85893
4-Hydroxycinnamylaldehyde	112	HILICPOS	C9 H8 O2	166.086	9.143	8.62451	8.73837	8.80431	8.8226	8.81978	8.74396	8.7302	8.72133	8.73066	8.46426	8.57986	8.52945	8.52098	8.53942	8.54361	8.68005	8.74335	8.70471	8.65076	8.65711	8.65311	8.54414	8.57785	8.52115	8.55444	8.53468	8.52359	8.71685	8.66507	8.65935	9.17259	9.11646	9.05556	9.12929	9.13822	9.09667
4-Hydroxyphenylacetylglycine	8731	RPNEG	C10 H11 N O4	208.061	4.267	6.33342	6.63366	6.73095	6.40651	6.58043	6.50625	6.38743	6.52318	6.3923	6.02577	6.24127	6.12176	5.84978	6.04193	6.19471	6.36983	6.49098	6.43356	6.35083	6.26909	6.3825	6.08282	6.0342	5.39681	5.50841	5.48305	5.46795	6.59967	6.48702	6.20947	6.6084	6.14938	6.49162	6.54126	5.99062	6.12823
4-Hydroxyprolylleucine	5301	HILICPOS	C11 H20 N2 O4	245.149	8.846	5.63706	5.18991	4.94258	6.09962	6.07466	5.13075	5.56348	4.74089	5.4157	4.49458	6.66822	4.18364	6.51915	5.68041	5.03726	5.95546	5.7126	6.41529	5.5036	5.04661	6.11662	5.33654	5.37822	5.5396	6.46631	5.2435	6.3951	5.71235	4.48216	5.64254	6.36176	6.26741	5.2424	5.76615	5.55222	5.70503
4-Imidazolone-5-propanoate	2003	RPNEG	C6 H8 N2 O3	155.046	1.461	5.81225	5.7681	5.68805	5.7712	5.78933	5.68915	5.79087	5.8698	5.76033	5.40187	5.29806	5.40127	5.35359	5.4774	5.47424	5.57772	5.63602	5.58685	5.42247	5.47932	5.43263	5.69686	5.79716	5.71827	5.74875	5.57567	5.74503	5.31123	5.37394	5.31089	6.93909	6.56816	6.80657	7.46187	7.65168	7.43848
4-Indolecarbaldehyde	205	RPPOS	C9 H7 N O	146.06	4.256	8.53942	8.67815	8.70579	8.76618	8.78535	8.7726	8.62316	8.67173	8.60527	8.43259	8.51686	8.46353	8.52313	8.54675	8.54793	8.70592	8.78564	8.76548	8.5629	8.60378	8.60756	8.63554	8.62742	8.60731	8.56596	8.58679	8.56136	8.76303	8.59673	8.58996	9.09655	9.01024	8.99385	9.12316	9.06684	9.00884
4-Methyl-5-thiazoleethanol	319	HILICPOS	C6 H9 N O S	144.048	8.849	8.43629	8.6227	8.71609	8.69252	8.6942	8.60987	8.50026	8.61759	8.50895	8.37589	8.47549	8.43287	8.27232	8.33395	8.34378	8.58698	8.71676	8.63577	8.63844	8.69472	8.65215	8.55686	8.5729	8.46471	8.50221	8.53763	8.44393	8.77622	8.69419	8.72058	9.02929	8.98083	8.92934	8.91833	8.96076	8.83128
4-Methylene-L-glutamate	3517	HILICNEG	C6 H9 N O4	158.046	8.118	5.71605	6.2637	5.91444	6.42375	6.31602	6.26376	6.13551	6.27871	6.09359	5.80178	5.91234	5.85751	5.96572	5.9181	5.94671	6.25286	6.26592	6.38786	5.32605	5.40935	5.16035	5.86437	5.91533	5.90931	5.01953	5.15034	5.38978	5.18483	5.84278	5.58812	6.73761	6.6929	6.78208	6.971	7.14595	7.05956
4-Methylene-L-glutamine	4427	RPNEG	C6 H10 N2 O3	139.051	3.165	6.00946	6.33723	6.34768	6.48771	6.54474	6.48762	6.6	6.59988	6.61026	6.15549	6.28379	6.32454	6.31481	6.39398	6.41154	6.51792	6.45594	6.45544	6.33297	6.24775	6.4005	6.48281	6.61393	6.46225	7.05835	6.82457	7.08434	6.70245	6.57459	6.53654	6.94962	6.8238	6.86939	6.78662	6.534	6.71708
4-Methyloctahydro-2H-quinolizin-2-one	1195	RPPOS	C10 H17 N O	168.138	5.308	6.50321	6.54627	6.63179	7.39462	6.02949	6.80592	7.07845	6.44331	6.65838	6.65348	6.0981	6.71548	6.11263	6.70949	6.23239	6.11037	6.60518	6.11799	6.09303	6.46537	6.88008	6.31232	6.30978	5.73219	6.63258	6.00321	6.54758	6.84898	6.545	6.65052	6.74048	6.40904	7.24244	6.35121	6.34369	6.82673
4-Oxoproline	13	RPNEG	C5 H7 N O3	128.035	1.692	9.42626	9.79413	9.81313	9.69997	9.74003	9.68658	9.56819	9.76087	9.66979	9.57425	9.68252	9.6169	9.43731	9.51322	9.50701	9.77332	9.89598	9.82444	9.69996	9.74151	9.72045	9.63274	9.68226	9.52642	9.54689	9.58413	9.52862	9.92215	9.81223	9.83189	10.0306	9.93639	9.9475	9.87884	9.98281	9.88269
4-[(2R)-2-(Aminomethyl)-2-(hydroxymethyl)-5-oxo-1-pyrrolidinyl]-3-(3-pentanylamino)benzoic acid	7098	HILICPOS	C18 H27 N3 O4	350.209	9.728	5.22617	5.27669	5.76164	6.84838	5.39572	4.72628	5.83801	5.90375	5.36254	5.28665	4.8827	4.39567	5.68403	5.8105	4.57224	4.8189	5.0495	5.01011	5.67743	5.54616	4.06829	6.79617	5.54764	4.54201	5.12874	5.03954	5.63726	5.40763	5.77918	4.59845	6.07336	5.82584	5.5768	5.46148	5.69702	5.78588
4-[Amino(carboxy)methyl]-5-oxoproline	4246	RPNEG	C7 H10 N2 O5	201.052	3.167	5.26771	5.69515	5.80481	5.86363	5.85891	5.79858	5.96	5.93802	5.98809	5.47629	5.63173	5.42072	5.69876	5.78502	5.80757	5.93564	5.8837	5.7885	5.8006	5.81143	5.73303	5.88348	5.9735	5.82273	6.45513	6.15831	6.4953	6.11024	5.96752	5.97637	6.38986	6.30923	6.26721	5.91789	5.91036	6.16977
4-[{[(2S,3S,4R,5R)-5-(6-Amino-9H-purin-9-yl)-3,4-dihydroxytetrahydro-2-furanyl]methyl}(methyl)sulfonio]-2-hydroxybutanoate (non-preferred name)	2857	RPPOS	C15 H21 N5 O6 S	400.129	4.541	5.50814	5.80095	5.39583	5.69383	6.32537	6.12373	5.8984	5.61828	5.84151	5.43138	4.03902	4.10154	5.56387	5.48525	4.83707	5.82633	5.41335	5.79314	5.85	5.30424	5.25689	6.09403	5.45135	5.06684	6.34909	5.52708	4.62049	5.69444	5.11566	5.77044	5.70712	6.30629	6.18245	5.90323	6.43313	5.7951
4-amino-4-cyano-butanoic acid	1155	RPPOS	C5 H8 N2 O2	129.066	0.858	8.25857	8.16535	8.20458	8.11357	8.10126	8.12091	8.13546	8.11442	8.10177	7.96436	7.98106	7.89804	7.84743	7.81366	7.87163	8.05466	6.23881	8.06477	7.86497	7.86719	7.84014	7.8938	7.95888	7.92461	7.99557	7.95648	7.96107	7.72559	7.6509	7.6705	8.20395	8.10396	8.09226	8.36755	8.35645	8.3194
4-ethylphenylsulfonic acid	1711	HILICNEG	C8 H10 O4 S	201.023	0.938	5.28949	6.58064	6.62481	6.49965	6.59716	6.50711	6.08282	6.5046	6.47231	6.07538	6.34507	6.0805	5.87667	6.06781	5.91483	6.31431	6.66222	6.49861	6.67818	6.85021	6.87733	6.61305	6.68021	6.32762	6.44769	6.63445	6.45817	7.06361	6.79005	6.82453	7.22609	7.13745	7.2419	6.95058	7.11043	6.95905
4-keto pentadecanoic acid	4355	RPPOS	C15 H28 O3	320.22	6.275	6.27658	6.3914	6.3321	6.2307	6.36324	6.43246	6.29343	6.39382	6.40805	6.07122	5.92296	6.04922	6.12491	4.56111	6.607	6.35366	4.87045	5.91186	6.15604	6.81431	6.32255	5.67526	4.90928	6.58584	6.18646	5.51686	6.3813	5.7971	6.34136	6.35056	6.65073	6.55408	6.61657	7.79207	6.16425	8.42223
4-oxo-2E-Octenal	1311	HILICPOS	C8 H12 O2	158.118	2.074	6.92318	6.78729	6.9572	6.80544	6.81778	6.91165	6.77633	6.71136	7.36354	6.61497	6.63065	6.6633	6.21855	6.32317	6.5224	6.9205	6.56174	6.5973	7.57478	6.80933	7.40658	6.95511	6.57932	6.49486	6.62551	6.96891	7.26741	7.5453	6.65434	6.93796	7.16944	7.20965	8.13846	6.95026	7.24146	7.67443
4-oxododecanedioic acid	3036	RPPOS	C12 H20 O5	245.138	4.771	5.99867	5.58084	6.21012	7.08597	5.02974	6.40458	6.56336	5.39902	6.47631	5.67054	5.52327	5.62877	6.25161	6.14343	4.67778	4.92601	5.79287	5.44167	4.02423	7.73526	5.96761	5.98566	6.20237	4.42365	5.31779	6.06007	5.90853	4.66154	5.99553	5.34373	5.73845	7.07825	6.70558	6.34851	6.10862	6.30128
4Z-Hepten-2R-ol	649	HILICNEG	C7 H14 O	159.103	1.564	6.97051	6.89013	6.90223	6.72073	6.91921	6.95449	6.98094	7.01775	7.02816	6.83588	6.87722	6.65359	6.60014	6.60332	6.44378	6.7147	6.73627	6.64728	6.66042	6.79379	6.86187	6.72346	6.58913	6.57587	6.5636	6.49251	6.53216	7.1263	6.82055	6.77968	7.34942	7.0683	7.30876	6.83771	6.86751	6.98392
5'-S-Methyl-5'-thioadenosine	1431	HILICPOS	C11 H15 N5 O3 S	298.097	2.249	8.06769	7.69953	7.92564	8.03192	8.1362	8.0711	7.84236	7.66018	7.68209	7.4103	7.67841	7.41283	7.48399	7.5742	7.37189	7.67065	7.83537	7.72274	7.73463	7.67687	7.26498	7.5782	7.71893	7.76732	7.76063	7.67622	7.58848	7.41572	7.36059	7.40839	8.03233	7.71888	7.59991	7.81821	7.74221	7.53648
5,5-dimethyl-2-{[(2-phenylacetyl)amino]methyl}-1,3-thiazolane-4-carboxylic acid	95	HILICPOS	C15 H20 N2 O3 S	309.127	3.014	8.01062	9.18367	9.20776	8.92999	9.06298	8.94133	8.60359	9.06415	8.93856	8.40205	8.87439	8.62757	8.27079	8.52016	8.48846	8.76851	9.15507	8.9386	9.2445	9.30932	9.25338	9.11041	9.15875	8.85156	8.92286	9.09349	9.01539	9.5553	9.26774	9.34102	9.74142	9.70212	9.73562	9.39941	9.60974	9.42829
5-(4-Hydroxyphenyl)pentanoic acid	9960	RPNEG	C11 H14 O3	193.087	5.844	6.72628	6.76984	6.7843	6.63895	6.6627	7.70734	6.83302	6.59832	6.76729	6.32684	6.46179	6.51448	6.15052	6.07486	6.15226	6.42778	6.47163	6.36765	6.64188	6.56594	6.57368	6.22485	6.36148	6.29393	6.41232	6.35319	6.40542	6.57484	6.6631	6.70052	6.92056	8.01083	6.94757	6.69656	6.65794	6.68138
5-Acetamidovalerate	13	HILICNEG	C7 H13 N O3	158.082	2.067	6.40986	6.03118	6.63447	5.08878	5.35645	7.70194	6.31523	5.78632	4.64405	5.96929	5.84402	6.50033	6.71808	5.70321	5.54025	6.54052	7.72779	8.21023	6.72266	7.00067	6.92461	5.86802	4.9761	5.6583	5.93581	6.80829	4.80785	6.62478	6.20888	6.50115	6.57604	7.21429	7.3578	6.57037	7.05966	6.61176
5-Ethyl-3-methyl-2E,4E,6E-nonatriene	777	HILICPOS	C12 H20	165.164	0.9	7.44729	6.29198	5.95139	7.96839	6.04094	8.48057	6.34811	5.6601	6.46409	6.44299	7.29929	6.34371	5.91804	7.22375	6.55977	6.5536	8.32414	7.6048	6.07986	7.51954	7.72384	6.07838	5.83272	7.1086	5.97519	5.44091	6.46845	6.17513	7.95088	7.61476	6.71475	6.55086	8.03923	6.32284	6.00857	5.66143
5-Hydroxy-DL-tryptophan	13150	RPPOS	C11 H12 N2 O3	221.092	2.996	6.1474	6.72685	6.81059	6.6278	6.82181	6.69581	6.61183	6.74977	7.09686	6.27442	6.51021	6.65039	6.64816	6.21084	6.54344	6.73052	6.7909	6.82607	6.72354	6.96854	6.80957	6.85122	6.89873	6.57885	6.64372	6.6366	6.56312	7.1431	6.90679	6.89206	7.22036	7.15539	7.28971	7.0823	7.19561	6.87676
5-Hydroxyferulate	1252	HILICNEG	C10 H10 O5	209.045	2.339	7.33827	7.40765	7.3178	7.15251	7.19673	7.13592	7.29241	7.31866	7.41045	7.04313	7.03612	7.06902	6.8119	6.86965	6.85469	7.07469	7.15355	7.10426	7.44507	7.51262	7.4581	7.12619	7.18246	7.15399	7.29013	7.3585	7.31634	7.50088	7.52468	7.58517	7.67948	7.75186	7.75389	7.56371	7.5631	7.60669
5-Hydroxyindolepyruvate	2316	RPPOS	C11 H9 N O4	237.087	3.893	7.42512	7.54621	7.7293	7.50551	7.65755	7.71474	7.42384	7.60952	7.61218	7.32284	7.26577	7.31933	7.2792	7.26141	7.44289	7.49144	7.49096	7.50037	6.92838	6.94521	6.69907	6.60779	6.65851	6.49716	6.74765	6.56651	6.7414	6.99173	6.86009	6.64827	7.44316	7.27096	7.35393	7.18241	7.31072	6.92976
5-Hydroxyisourate	6675	RPNEG	C5 H4 N4 O4	183.016	1.33	5.80577	6.51224	6.45487	6.23505	6.30009	6.09774	5.76456	6.36521	6.11147	5.67315	6.17091	5.67682	5.81975	5.98579	5.77529	5.89495	6.32914	6.24627	6.43916	6.60374	6.52623	6.22081	6.37123	6.24289	6.27693	6.29378	6.31326	6.73864	6.59689	6.58689	7.057	6.96248	7.03961	6.36406	6.56955	6.55142
5-L-Glutamyl-taurine	265	RPNEG	C7 H14 N2 O6 S	253.05	0.85	7.98878	8.01325	7.84917	8.15377	8.07631	8.10611	7.9698	7.9337	7.93278	7.76654	8.03313	7.96685	7.69983	7.67262	7.76776	8.14692	8.18137	8.24978	7.54353	7.80172	7.51169	7.74072	7.69779	7.83685	8.39702	7.55249	7.59006	7.55992	7.68391	7.57621	8.51199	8.32514	8.2328	8.55565	8.54076	8.49722
5-Methoxy-L-tryptophan	2113	RPNEG	C12 H14 N2 O3	233.093	5.207	6.06363	7.29262	7.33592	7.0525	7.11977	6.95118	6.64768	7.18909	7.01318	6.45592	6.923	6.68861	6.27233	6.6246	6.59277	6.85579	7.15367	7.08345	7.37334	7.45498	7.41535	7.10736	7.1468	6.9423	7.09409	7.10773	7.09747	7.6387	7.41879	7.4696	7.85477	7.80714	7.8371	7.45673	7.65289	7.50425
5-Methylcytosine	14675	HILICPOS	C5 H7 N3 O	126.066	7.073	6.54231	6.57502	6.63698	6.25225	6.08519	6.07008	6.31129	6.29652	5.87633	6.55119	6.61578	6.621	5.52766	5.81094	5.57219	6.27173	5.93931	6.37257	6.20112	6.21796	6.70943	5.89089	5.99696	5.81308	6.22545	6.25106	6.15805	6.06078	5.97791	6.16421	6.06809	6.54303	6.2089	6.16308	6.08513	5.82947
5-Nitro-2-anisidine	6145	RPPOS	C7 H8 N2 O3	169.061	3.709	6.14852	6.43972	6.47838	6.57813	6.72876	6.57416	6.32976	6.55651	6.45356	6.14151	6.28793	6.2412	6.05403	6.15515	6.15047	6.5124	6.48257	6.50655	6.26828	6.07213	6.32319	6.35601	6.48783	6.56985	6.69052	6.60072	6.71898	6.91083	6.80281	6.76447	7.68427	7.5756	7.61047	7.44209	7.43385	7.49393
5-Ribosylparomamine	12029	RPPOS	C17 H33 N3 O11	456.218	2.252	5.97224	6.10789	6.31803	6.58952	6.46654	6.43854	6.05381	6.11157	6.10779	6.02529	6.30447	6.31737	6.50296	6.63672	6.54476	6.64374	6.78821	6.73096	6.17904	6.26186	6.38876	6.23853	6.71554	6.50971	6.23683	6.46263	6.27362	6.73806	6.31987	6.39762	6.83488	6.9723	6.89692	7.1092	7.21583	7.10256
5-Valerolactone	3071	HILICNEG	C5 H8 O2	99.045	2.797	6.9371	6.87483	6.95115	6.66278	6.70207	6.66008	7.24795	7.2298	7.1997	6.33005	6.50251	6.405	5.85697	6.01258	5.93814	6.7017	6.65776	6.62783	6.91145	6.84339	6.9076	6.493	6.58715	6.39214	7.23769	7.22402	7.14529	6.85962	6.85532	6.75926	7.01141	7.05916	7.0653	6.74145	7.02683	6.79956
5-heptenal	1841	HILICNEG	C7 H12 O	171.102	1.176	6.66678	6.68247	6.72152	6.82445	6.47791	7.66182	6.46185	6.34765	6.76368	6.30216	6.62794	6.72135	6.38998	5.9924	5.87189	6.40853	6.6412	6.08796	6.24099	6.11856	5.92967	6.35475	6.07593	6.06851	6.34322	6.31782	6.44591	6.4486	6.26309	6.34552	6.75217	6.75097	6.76706	6.63218	6.59765	6.52963
5-hydroxy caproic acid	1249	HILICNEG	C6 H12 O3	131.071	1.423	6.95887	7.09841	7.11086	7.01819	7.13106	7.07261	6.96431	6.97011	6.99084	6.92842	7.02724	7.02757	6.80921	6.88842	6.85962	6.97757	7.04229	6.97187	7.07457	7.04101	7.08071	7.12438	7.19241	7.03962	6.97877	7.00368	6.94978	7.38242	7.24652	7.2536	7.35677	7.31032	7.3619	7.4092	7.49275	7.37917
5-oxo-7E-decenoic acid	7361	HILICNEG	C10 H16 O3	229.108	2.948	6.57016	5.47136	5.65482	5.49158	5.5525	5.4624	5.52547	5.88351	5.70346	5.50083	5.07914	4.87741	4.52707	4.85928	4.58376	4.79429	4.91748	4.8896	5.52451	6.15635	5.12563	5.01393	5.0631	5.36383	5.44795	5.40587	5.54002	5.24223	5.49025	5.51836	5.60348	5.79743	5.86446	5.63237	6.09903	5.61891
5-ß-D-RIBOFURANOSYLPICOLINAMIDE ADENINE-DINUCLEOTIDE	173	RPNEG	C21 H27 N7 O14 P2	662.102	1.863	8.52269	8.43195	8.45836	8.42754	8.39345	8.38835	8.52746	8.44757	8.45049	8.31931	8.3395	8.29561	8.19478	8.23643	8.19298	8.55114	8.5454	8.53549	8.2869	8.19967	8.25864	8.264	8.27777	8.30878	8.40028	8.35792	8.37596	8.34774	8.33928	8.33922	8.40375	8.24895	8.12343	8.82697	8.91408	8.7782
5_6-Dihydroxy-3-methyl-2-oxo-1_2-dihydroquinoline	9684	RPPOS	C10 H9 N O3	192.065	4.361	6.71834	6.70042	6.71599	6.66185	6.71685	6.68468	7.08148	7.17914	7.20073	5.7014	5.83685	5.75373	5.43636	5.58109	5.51108	5.83116	6.11047	5.69848	6.23848	6.43772	6.52413	6.31349	6.33155	6.49273	6.89847	6.93602	6.91246	6.13388	5.95234	5.87102	6.54884	6.56282	6.56419	6.35892	6.58835	6.43184
6,8-Diethyl-4-methyl-3E,5E,7E,9E-dodecatetraene	359	HILICPOS	C17 H28	233.226	0.872	6.41102	7.36984	8.04508	5.56274	6.0876	6.8187	5.3312	6.53694	5.93304	6.83062	5.43353	5.5655	6.43249	5.25273	5.43557	5.37152	6.44347	4.18037	6.02394	6.39798	5.66644	4.56514	6.32609	5.15396	5.58604	6.10855	5.26008	5.15234	5.7763	6.39203	5.72966	6.59579	6.79447	5.72783	6.3303	5.45956
6,8-dihydroxy-octanoic acid	1847	RPNEG	C8 H16 O4	175.097	5.314	7.02322	7.13482	7.10383	6.83472	6.88124	6.98276	6.84677	7.00062	7.10227	6.65516	6.5534	6.71136	6.53911	6.50965	6.35568	6.63243	6.64783	6.61948	7.00408	6.95741	6.97873	6.31475	6.52424	6.5531	6.64033	6.69983	6.71952	6.88234	6.87984	6.83499	7.15436	7.24071	7.41699	6.88644	6.99319	6.81408
6-Acetamido-3-aminohexanoate	2376	RPNEG	C8 H16 N2 O3	187.109	4.008	6.42019	7.06674	6.8069	6.59735	6.59655	6.56326	6.60433	6.75671	6.94125	6.75112	6.42256	6.53607	6.59969	6.60916	6.79514	6.97224	6.75367	6.67515	7.22362	7.35887	6.74447	6.53701	6.59859	6.6352	6.74868	6.84424	6.80714	6.74651	6.82465	6.87293	6.17231	6.14849	6.09551	6.64166	6.6719	6.56023
6-Acetyl-D-glucose	4095	RPNEG	C8 H14 O7	503.16	4.515	5.1367	5.03072	5.03766	4.99374	3.84853	5.58916	5.01938	4.88189	5.65868	4.88262	4.54018	4.76182	4.88708	4.64325	5.19814	5.17968	5.02463	5.16931	4.76494	6.21267	3.98993	3.89163	5.76506	4.78599	5.68487	5.25247	5.02606	5.56566	5.61338	4.91492	5.48672	5.39068	5.06881	5.32404	6.02138	5.93236
6-Ethyl-4-methyl-3E,5E,7E-decatriene	567	HILICPOS	C13 H22	179.179	0.91	5.63352	7.15639	5.46509	7.21047	5.45033	5.39413	6.58669	5.32765	5.67866	5.45819	5.89829	6.24279	5.26693	6.59732	5.05965	6.48129	5.20553	5.56818	5.29139	7.33476	6.1627	4.00985	5.69872	5.13005	5.6907	5.06854	7.92218	6.59216	5.36004	6.51502	6.21676	8.0511	6.88385	5.82882	6.66274	6.18763
6-Guanidinocaproic acid	8439	HILICPOS	C7 H15 N3 O2	174.124	8.556	6.70938	6.55954	6.66566	6.67091	6.44185	6.45701	6.4045	6.50752	6.77361	6.40352	6.48638	6.42336	6.2422	6.25423	6.30346	6.57287	6.59127	6.54142	6.53861	6.5366	6.558	6.37344	6.64856	6.29204	6.68933	6.46387	6.41304	6.66089	6.57416	6.55164	6.9428	6.85816	6.86891	6.96227	6.95339	6.85711
6-Keto-decanoylcarnitine	862	HILICNEG	C17 H31 N O5	328.213	1.91	5.88105	5.34625	4.96308	5.61001	5.46514	5.92292	5.10121	5.83013	5.68302	5.07672	5.17563	5.43478	3.82374	4.39382	4.73696	5.24106	4.84902	4.04149	4.68842	4.37729	5.37969	5.92393	5.33841	5.09014	6.15343	5.98469	4.84598	4.93788	5.89484	7.28132	5.34198	6.05174	6.24388	5.64514	3.99418	5.29803
6-Oxo-1,4,5,6-tetrahydronicotinate	5182	HILICNEG	C6 H7 N O3	200.056	5.402	6.32802	6.3154	6.35582	5.7277	5.76774	5.72205	6.00919	5.95723	6.07968	6.19251	6.20643	6.15382	5.87825	5.9626	5.96142	6.27957	6.29746	6.40078	6.15317	6.05804	6.04119	6.01128	5.99993	5.7596	6.0618	6.08131	5.83135	6.17504	6.24397	6.2188	7.47333	7.44003	7.49752	6.78994	6.85359	6.85472
6-Oxo-pipecolinic acid	5880	RPPOS	C6 H9 N O3	144.066	4.398	7.09376	7.11995	7.3853	7.31219	7.26928	7.14302	7.13949	7.12364	7.26696	6.81916	6.82523	6.75569	6.98003	6.93801	7.01095	7.15458	7.33603	7.24447	6.56125	6.26291	6.39381	7.18683	7.08538	7.08095	7.1096	7.16876	6.89771	7.11573	6.72272	6.80975	7.27627	6.90629	6.75589	7.27406	6.99384	6.92929
6-Phenyl-hexa-3,5-dien-2-one	3931	HILICPOS	C12 H12 O	173.096	1.594	7.12417	3.56067	6.40437	5.66382	5.75251	4.04298	6.1682	5.34685	5.42293	5.26979	5.78094	5.5904	5.80516	5.05037	5.60734	5.58505	5.71364	5.6378	6.2434	5.23059	5.46168	5.76368	5.82568	5.84791	5.66157	6.46659	6.48151	6.07443	5.72026	5.81545	5.939	6.4724	6.47763	5.99638	5.74381	5.59323
6-amino-hexanoic acid	1088	RPNEG	C6 H13 N O2	130.087	2.239	7.51871	7.71815	7.71961	7.81033	7.83468	7.80957	7.66748	7.76934	7.66952	7.45344	7.59032	7.48007	7.62621	7.6699	7.70276	7.78006	7.89674	7.83272	7.63898	7.65744	7.61584	7.6405	7.69762	7.5988	7.60621	7.64243	7.57032	7.85283	7.64321	7.69159	8.0979	8.01356	8.03147	8.14711	8.2297	8.12664
6-formylpterin	2918	RPNEG	C7 H5 N5 O2	190.037	4.339	5.2303	6.92818	6.90319	6.70209	6.65289	6.62451	6.10416	6.75167	6.50415	5.96846	6.55709	6.28366	5.70391	6.2446	6.04046	6.46242	6.92584	6.62983	6.91326	7.01932	7.05802	6.74301	6.83006	6.50989	6.72407	6.81288	6.70008	7.25645	7.07142	7.04455	7.38931	7.32239	7.32053	7.15664	7.3376	7.1084
6-heptynoic acid	1420	HILICNEG	C7 H10 O2	185.082	1.552	7.70083	7.57899	7.63729	7.57032	7.59219	7.58633	7.67786	7.68317	7.67402	7.35097	7.36796	7.38738	7.09351	7.08409	7.08004	7.34591	7.32133	7.32656	7.49536	7.4677	7.49685	7.15037	7.1896	7.22289	7.30821	7.32245	7.30986	7.4501	7.5018	7.47975	7.87996	7.84906	7.85898	7.60869	7.56717	7.54735
6-hydroxy-1H-indole-3-acetamide	5395	RPPOS	C10 H10 N2 O2	191.081	3.1	6.80582	6.87211	6.96121	6.71546	6.94416	6.84143	7.37896	7.33729	7.33819	6.79061	6.73842	6.59922	6.59961	6.67654	6.65462	7.33838	7.45133	7.48655	6.8214	6.7093	6.74019	6.81275	6.8925	6.97843	7.27261	7.35971	7.33329	7.01925	6.67417	6.87284	7.15019	7.15955	7.03186	7.5168	7.62082	7.54343
6-hydroxy-tetradecanoic acid	523	HILICNEG	C14 H28 O3	243.196	1.014	6.94519	6.72326	6.71134	6.80847	6.75108	6.6633	6.96565	6.68377	6.7809	7.18206	7.14572	7.18027	6.60407	6.48724	6.53295	6.7585	6.6287	6.66105	6.5627	6.50388	6.47928	6.57862	6.63617	6.69611	6.31195	6.28721	6.33999	7.23564	7.26834	7.19219	8.10138	8.14079	8.15323	7.41453	7.39159	7.31258
6-hydroxysphingosine	373	HILICNEG	C18 H37 N O3	314.27	4.687	5.79767	5.94978	6.24365	6.08691	5.78808	5.63765	6.22118	6.0807	5.8427	6.18612	5.98185	6.2994	6.20022	5.80484	6.04228	6.03268	5.98725	6.43956	8.15959	6.11472	6.46608	5.99908	6.10422	6.30975	6.8601	6.61707	6.74088	6.31456	6.44124	5.17291	6.07555	6.26651	6.47739	5.0345	6.62048	4.32783
6-octenal	1273	RPNEG	C8 H14 O	125.097	5.138	6.81306	6.48042	6.48064	6.23191	6.26149	6.12362	6.36732	6.86541	6.3299	6.14239	5.9888	6.1173	5.87949	5.96815	6.34319	6.19541	6.31559	6.54028	6.40038	6.73316	6.74081	5.90447	5.89083	6.03034	6.27233	6.07658	6.26068	6.49106	6.28495	6.39986	6.88737	7.1778	7.14049	6.52508	6.61816	6.52461
7-oxo-8-amino-nonanoic acid	8	RPPOS	C9 H17 N O3	188.128	4.861	8.51801	6.7855	6.07006	5.96419	4.67437	5.3533	6.35037	7.27613	6.84501	5.17047	5.25207	5.95266	5.85335	6.11658	5.8191	6.18815	4.71257	5.29402	6.54538	4.87975	6.38073	5.62148	6.42341	5.40373	6.50572	6.44654	5.76082	6.71141	7.43656	5.83246	6.84668	7.39111	5.94385	5.97526	5.7847	6.65673
7E,10-undecadien-4-olide	1041	HILICPOS	C11 H16 O2	181.122	1.598	7.0156	7.1447	7.04445	6.95277	6.93788	6.9193	7.08963	6.991	7.01842	6.79315	6.79012	6.88879	6.40448	6.45277	6.4087	6.80126	6.75166	6.76103	7.10743	7.01096	7.091	6.0805	6.51633	6.91494	6.85678	6.80167	6.84792	6.98134	6.93877	6.58307	7.37222	7.97923	7.2492	6.81171	6.9908	7.06
7_10_13_16-Docosatetraenoylethanolamine	2284	HILICPOS	C24 H41 N O2	376.321	0.84	8.02502	7.70603	7.50204	7.70727	7.57088	7.38952	8.18428	7.51809	7.51752	7.6245	7.37149	7.36522	7.30565	7.19673	6.95065	7.52549	7.57448	7.32776	7.4477	7.37201	7.644	7.38439	7.24163	7.35382	7.16622	7.64161	7.10262	7.41554	7.19406	7.36711	8.59762	7.81195	7.82332	7.52645	7.64024	7.86851
8-Amino-7-oxononanoate	5	HILICPOS	C9 H17 N O3	188.128	1.515	5.99424	6.28805	7.03976	6.54304	6.79757	6.04171	7.01553	6.04578	6.35462	6.73234	6.48086	4.91041	5.84692	5.31569	5.92395	5.37207	4.89626	5.50364	5.6264	6.42954	7.20549	5.24886	5.43512	6.66714	6.39464	6.03176	6.83974	5.57777	5.64597	6.92504	5.47961	5.86543	5.81818	5.44877	5.59367	5.32244
8-Methyl-8-azabicyclo[3.2.1]oct-3-yl acetate	292	RPNEG	C10 H17 N O2	228.124	4.965	4.32098	6.01308	5.93926	5.64546	6.2941	6.51779	5.6409	5.91891	5.25146	5.73686	5.67071	4.77715	3.82233	5.53116	3.60734	5.79677	6.18704	5.32025	5.90934	5.72299	4.17142	4.57864	4.70657	5.99375	5.60418	5.47324	5.34201	5.70819	5.99888	6.02835	6.19278	5.11408	5.75119	5.52975	6.13417	4.51306
8-[6-Hydroxy-5-(3-methyl-2-buten-1-yl)-1-benzofuran-2-yl]-2,2-dimethyl-2H-chromen-5-ol	11308	RPPOS	C24 H24 O4	377.174	5.535	6.12023	6.13587	6.3071	6.05368	6.03103	6.04513	6.01902	6.15418	6.15868	5.77985	5.82346	5.82061	5.64269	5.61003	5.69478	5.8484	5.88608	5.98309	6.05211	6.10443	6.16819	5.91581	5.91246	5.80021	6.00239	6.00703	6.04361	6.42402	6.27653	6.3328	6.54669	6.41912	6.52661	6.19728	6.28236	6.48039
8-hydroxy-5,6-Octadienoic acid	2984	RPPOS	C8 H12 O3	157.086	4.163	5.55214	6.19842	7.24602	6.1179	6.24188	5.46637	5.53842	6.08341	6.83656	5.86738	6.11888	5.66329	3.32239	4.78333	6.25745	6.31848	6.31466	6.30534	5.7831	5.96386	5.653	5.50463	5.43782	5.47011	6.31075	5.85522	6.01654	5.81678	5.81038	5.80639	5.88763	5.76789	5.75919	6.35504	6.57863	5.83242
8E,11Z-Hexadecadienal	3969	RPPOS	C16 H28 O	254.248	7.119	6.39677	6.60606	6.52055	7.99052	6.3036	6.8967	6.08248	6.51156	6.00347	5.59183	6.08581	5.72661	5.82486	5.84982	7.42823	6.22874	5.89069	6.32136	6.78057	5.44396	6.07045	6.05956	6.15924	5.93999	6.05507	7.09775	6.52194	6.35034	6.12225	6.33224	5.38019	6.98123	6.93908	6.30751	6.35734	6.37572
9,10,13-trihydroxy-Octadecanoic acid	1347	HILICNEG	C18 H36 O5	331.249	1.28	6.02325	5.31283	4.89401	5.27596	5.09436	5.0972	5.19034	4.92843	5.15911	6.46836	5.51653	5.846	5.31022	5.19047	5.30479	5.56224	5.29556	5.51357	5.34463	4.91234	5.20733	5.2111	5.23622	5.48976	4.16618	5.24482	4.27457	5.419	5.03747	5.71544	6.81267	8.44914	8.42645	5.47204	6.52373	6.24849
9,10-DiHOME(12)	490	HILICNEG	C18 H34 O4	313.239	1.125	6.31595	6.79357	6.76373	6.69305	5.63606	6.6778	6.28274	6.79427	5.22344	7.35226	6.16764	5.30041	5.63436	5.68767	5.44442	5.36642	6.76516	7.05059	5.74547	6.75822	6.29048	6.31138	6.12457	6.24223	5.46555	5.87146	5.4548	6.36255	5.91095	5.85165	6.50284	6.64591	6.98604	6.52042	6.35705	7.06147
9,12,13-TriHOME	1052	HILICPOS	C18 H34 O5	372.274	2.388	5.75768	5.78838	5.9497	6.26927	5.59166	5.63205	5.91198	5.85278	6.01637	4.72415	5.71108	6.29156	4.80469	5.52721	5.36106	4.83495	6.30249	5.79252	5.35757	7.20544	5.90634	5.83089	5.92141	6.55175	5.84324	5.90391	5.46323	6.08945	5.94117	6.05833	6.23495	6.43625	6.31304	6.02968	6.24247	6.00571
9,12,15-Octadecatrien-1-ol	4	HILICPOS	C18 H32 O	282.279	0.833	7.98067	7.75227	6.71479	7.93062	6.73678	7.0244	7.67073	7.21811	7.20756	6.85091	7.05205	7.15942	5.61628	7.2509	6.22466	9.12856	7.71603	6.95091	8.15255	6.35927	7.17596	6.44913	7.06122	7.46708	6.92114	6.69292	6.99665	7.51995	7.56849	7.12112	6.89517	10.2022	7.31614	8.26348	7.8644	7.25308
9-(3,5-dimethylfuran-2-yl)-nonanoic acid	1098	HILICNEG	C15 H24 O3	311.187	1.051	7.04943	7.21668	6.94969	7.2336	7.07737	7.24508	7.29672	7.26507	7.58951	6.91549	7.18606	7.41007	6.89921	6.94048	7.18734	7.55614	6.7063	7.14575	7.51668	7.2092	7.54808	6.86215	6.78498	6.86002	7.26463	7.1758	7.08727	7.18747	6.87509	7.08791	7.33241	7.30697	6.30006	7.10783	7.26492	6.80692
9-Decenoylcarnitine	1254	HILICPOS	C17 H31 N O4	314.232	1.159	7.0907	5.19383	4.78353	5.77487	5.27285	4.69627	6.23552	6.1245	6.65898	4.78141	5.83473	7.23128	5.03217	6.57159	5.54376	5.76024	5.54705	4.81559	5.40248	5.3448	5.57876	5.52271	4.70284	4.82794	5.77413	5.12673	4.68573	5.57585	6.56048	6.02685	6.37322	5.8589	6.61532	5.06054	5.86865	5.96833
9-Hydroxymyristic acid	4937	HILICNEG	C14 H28 O3	243.197	6.768	5.18833	5.22867	5.39164	5.24245	5.38763	5.11398	5.28515	5.25001	5.22491	6.80492	6.79674	6.80261	5.69638	5.7335	5.48523	5.95612	5.80448	5.92612	5.09768	5.0864	5.12719	4.83835	5.5832	5.06473	4.93618	5.00799	5.05071	6.64508	6.70984	6.69289	6.9052	6.82207	6.83672	6.62502	6.65234	6.65695
9-Oxononanoicacid	595	HILICPOS	C9 H16 O3	173.117	0.842	5.1144	5.23207	5.45147	6.70052	5.59793	5.61996	4.68802	5.63745	5.44648	6.35945	6.42481	6.13214	4.76228	5.82995	5.02089	7.43425	6.41753	6.00984	5.31658	5.38181	6.74391	5.37619	5.61898	5.92165	5.64737	4.6361	5.80134	6.05074	6.84331	6.54505	5.95828	6.35617	6.98208	7.40539	4.40147	6.52792
9-Thiocyanato-androst-4-ene-3,11,17-trione	11326	HILICNEG	C20 H23 N O3 S	356.133	9.312	5.00897	5.01019	5.01587	4.9466	4.92578	4.94344	5.01264	5.03296	5.02038	4.70948	4.72634	4.74738	4.44778	4.47979	4.45401	5.76246	5.72817	5.6884	4.90621	4.906	4.89069	4.58869	4.59339	4.59666	4.7369	4.74691	4.75158	4.91503	4.92885	4.91718	5.21133	5.25661	5.22493	6.28902	6.28888	6.29891
9-amino-nonanoic acid	1778	HILICPOS	C9 H19 N O2	174.149	1.164	6.81986	5.1429	6.32337	6.17211	5.93545	5.31405	6.35706	5.59912	5.35078	4.66021	5.58786	6.22632	6.25503	5.06151	6.87502	6.01721	4.54533	5.21798	5.85839	5.05678	5.8761	6.44493	6.12875	4.58026	5.63997	5.18183	5.72112	6.59006	5.80739	4.71315	6.38239	6.78103	5.34346	4.25525	5.16343	5.39727
9-hydroxy linoleoylethanolamide	4077	HILICNEG	C20 H37 N O3	338.27	0.984	5.38552	5.5166	5.53724	5.45283	5.57722	5.3864	6.5589	5.37269	5.35507	4.35387	4.38444	4.75257	4.53263	4.14091	4.73151	3.55717	4.66047	5.69426	5.63556	5.59457	4.33539	4.35535	4.93978	3.98746	5.89732	5.22637	5.68383	4.04589	4.91299	5.64993	5.8326	4.8886	8.19778	5.54822	5.66534	5.777
9-hydroxy-16-oxo-hexadecanoic acid	819	HILICNEG	C16 H30 O4	285.207	1.024	7.07297	7.13036	6.96231	7.54546	6.85363	6.78908	6.92204	7.1764	6.7788	6.60744	6.56523	6.64219	6.71102	6.53021	6.13099	6.87497	6.46566	6.64683	6.65486	6.89623	7.51308	6.53431	6.73899	6.66973	6.70439	6.48225	6.51417	6.80514	6.75605	6.7649	7.63173	7.17742	7.19192	6.92822	6.81434	7.00878
9-hydroxy-5Z-nonenoic acid	545	HILICPOS	C9 H16 O3	173.117	0.977	6.15481	6.1727	6.45333	5.74416	7.05538	6.17062	6.85996	5.17502	5.89239	2.95877	5.90685	4.1211	5.41518	7.43131	4.93893	5.62897	7.00263	5.90076	5.65421	6.27522	5.0286	6.39315	5.82479	5.8983	5.3657	6.07753	5.38902	7.07922	7.2587	5.56119	6.97076	7.45582	6.22077	6.35122	6.01949	6.30722
9-hydroxy-decanoic acid	2581	HILICNEG	C10 H20 O3	187.134	8.663	5.97953	5.52609	5.3956	5.29685	5.74646	5.64554	5.36132	6.00241	5.69248	4.99563	5.62197	5.09722	4.9155	4.82451	4.80067	5.07837	5.26114	5.36684	5.51532	5.37378	5.52276	5.48844	5.14242	5.34181	5.25649	5.36308	5.31623	5.76609	5.71103	5.8036	5.97452	6.8456	6.39189	6.36303	6.62241	6.80581
9-oxo capric acid	518	RPNEG	C10 H18 O3	231.124	5.232	7.34815	7.35646	7.33865	7.28623	7.25207	7.28806	7.35724	7.36486	7.3684	7.07598	7.07512	7.07303	6.77346	6.76712	6.73633	7.06269	6.97833	7.02875	7.23036	7.24014	7.23073	6.92138	6.90943	6.92434	7.05451	7.08268	7.05295	7.16851	7.23632	7.21295	7.52601	7.54046	7.56858	7.28316	7.26952	7.32769
9-oxo-2E-decenoic acid	115	HILICNEG	C10 H16 O3	243.124	1.096	6.756	5.82713	7.41319	5.41148	7.26304	7.00224	6.3488	6.7402	5.82496	6.7755	6.3803	6.2597	5.48255	4.96702	5.36008	7.32337	5.56963	5.23723	4.50985	5.35436	7.11224	7.63011	7.43228	6.61038	5.54337	4.68942	5.22366	6.28036	7.39869	5.85174	6.11291	7.01994	6.75559	7.04589	5.97107	6.53745
9-oxo-nonanoic acid	538	RPNEG	C9 H16 O3	231.124	5.232	7.34815	7.35646	7.33865	7.28623	7.25207	7.28806	7.35724	7.36486	7.3684	7.07598	7.07512	7.07303	6.77346	6.76712	6.73633	7.06269	6.97833	7.02875	7.23036	7.24014	7.23073	6.92138	6.90943	6.92434	7.05451	7.08268	7.05295	7.16851	7.23632	7.21295	7.52601	7.54046	7.56858	7.28316	7.26952	7.32769
9S,10S,11R-trihydroxy-12Z-octadecenoic acid	494	HILICNEG	C18 H34 O5	329.233	1.187	5.6968	6.18445	5.45276	7.08711	6.03081	7.83304	5.98059	7.77656	6.75175	6.81212	5.68151	5.49754	5.59814	5.99206	4.41133	6.66081	6.49552	6.51168	7.2596	6.06019	6.09166	5.82614	6.31995	6.26674	5.91348	5.91153	6.15866	5.96558	7.2816	6.41779	6.43688	6.99063	7.29991	7.46016	7.49155	6.68469
9_12-Dioxododecanoicacid	4824	RPPOS	C12 H20 O4	229.144	4.836	6.0471	5.88049	6.03158	6.03616	5.9597	5.95099	6.14257	6.48108	5.83604	5.49724	5.80254	5.77798	5.20909	5.25386	5.23603	5.6607	5.72271	5.57235	6.04543	6.05881	6.09954	5.63599	5.6862	5.479	5.78515	5.76155	6.09162	6.01833	6.05231	6.14071	6.31325	6.59375	6.61804	5.90568	6.00066	5.89177
?-Glu-Ala	447	RPPOS	C8 H14 N2 O5	241.079	1.495	7.8525	7.9246	7.87567	8.25639	8.27736	8.1521	8.06325	8.07059	7.99074	8.3436	8.36107	8.33512	8.35608	8.41754	8.40554	8.6383	8.63615	8.63716	7.69001	7.63041	7.62398	8.43854	8.47675	8.49673	8.13193	8.10326	8.14168	7.93739	7.95953	7.89629	7.93663	7.75235	7.60376	8.31875	8.3064	8.31068
?-Glu-gln	11400	RPPOS	C10 H17 N3 O6	276.118	4.828	5.39963	5.94736	6.18524	5.20787	6.00218	6.03864	7.33431	6.50127	6.38822	4.42692	5.75609	4.95041	5.29484	5.19641	5.51634	5.66797	5.64628	5.72569	5.88101	5.93704	6.03394	5.38661	5.52235	5.73923	5.8743	5.63891	5.76929	5.93359	5.73592	5.98437	4.06102	5.96775	5.97106	5.97115	5.85297	5.91496
?-Glutamyl-S-propylcysteine	4762	RPPOS	C11 H20 N2 O5 S	293.117	3.925	5.6745	5.96487	5.71431	6.58777	6.4309	6.44062	6.01057	5.74279	5.86599	5.84286	5.96384	5.8545	6.4822	6.25644	6.39691	6.55694	6.4144	6.7034	5.62213	5.60851	5.57964	6.0156	5.96847	6.38445	5.51871	5.49689	5.48098	5.6471	5.58024	5.60161	6.66054	6.76463	6.72018	7.5456	7.61965	7.41038
?-L-Glutamyl-L-glutamic acid	1160	RPPOS	C10 H16 N2 O7	277.103	1.103	7.64543	7.05666	7.81367	7.6726	7.76084	7.69982	7.98029	7.863	7.88251	7.60583	7.60062	7.6495	7.09787	7.31426	7.07039	7.77454	7.71215	7.62282	7.48653	7.20486	7.51589	6.74208	7.05286	7.42832	7.71454	7.08628	7.71949	7.35196	7.47953	7.38049	7.79122	7.7055	7.78118	8.50806	8.51488	8.36715
?-L-glutamyl-L-tyrosine	3124	RPNEG	C14 H18 N2 O6	309.109	3.956	5.67367	6.77865	6.17091	6.17677	6.14518	6.02354	6.21442	6.54802	6.47315	5.86685	5.86416	5.89055	6.25108	6.20242	6.23108	6.37299	6.44622	6.57574	6.1062	6.75178	6.23718	6.48099	6.47745	6.2179	6.14651	6.31673	6.13578	6.3474	6.20853	6.10172	6.85758	6.74876	6.86435	7.15755	7.24064	7.14136
?-glutamyltyramine	4389	RPNEG	C13 H18 N2 O4	265.119	5.087	4.86783	5.64426	4.7274	3.49134	4.88674	4.47644	4.94695	5.8758	6.17614	4.16372	6.81825	6.9513	4.47821	5.23452	4.99614	5.08616	5.21573	5.19816	5.26579	5.07396	4.99946	5.07106	5.37867	5.27617	6.34119	5.03303	5.28667	5.59103	4.9271	6.26156	5.11206	5.38443	5.87655	5.38558	5.30087	5.23045
?-thiomethyl glutamate	1178	RPPOS	C6 H11 N O4 S	194.048	0.996	5.93059	6.25074	5.92259	6.23989	6.95812	6.80886	6.19964	6.44244	6.32105	6.99576	7.02418	7.02367	7.32722	7.40114	7.35702	7.74451	7.64746	7.80214	5.76334	5.74922	5.73777	6.85927	6.8806	6.91514	5.74461	5.94581	6.03265	6.09916	6.01796	6.00635	8.37683	8.03015	7.97347	8.55852	8.56982	8.47352
ADPribose2'-phosphate	8163	RPNEG	C15 H24 N5 O17 P3	638.031	1.853	6.62671	6.58929	6.54371	6.611	6.4308	6.38064	6.79759	6.52836	6.50336	6.45475	6.54422	6.42292	6.18064	6.23992	6.01832	6.58123	6.55089	6.54342	6.28859	6.33038	6.64723	6.23584	6.28846	6.33744	6.5528	6.52024	6.48011	6.40423	6.49547	6.43589	6.52746	6.10904	6.09079	6.85479	6.85424	6.73907
APM	3448	RPPOS	C7 H13 N O4	176.092	1.55	6.74728	7.45068	7.45084	7.15734	7.24281	7.12465	7.06079	7.38764	7.22999	6.89893	7.11206	7.00681	6.5037	6.7372	6.73952	7.16029	7.42022	7.31877	7.50514	7.5487	7.53873	7.26933	7.3042	7.03749	7.25954	7.37647	7.27792	7.80045	7.6086	7.59673	7.91305	7.86525	7.88375	7.5378	7.65965	7.54637
Acetyl-D-carnitine	65	HILICNEG	C9 H17 N O4	202.108	3.991	7.59746	7.69191	7.65199	8.16895	8.22326	8.17208	7.95184	7.94049	7.90074	8.50034	8.5478	8.55177	8.64416	8.67566	8.67836	8.88075	8.93969	8.87325	7.55774	7.55353	7.60422	8.39681	8.4325	8.38909	7.91692	7.94828	7.85308	8.27485	8.2246	8.26169	8.52575	8.3752	8.37027	8.77633	8.86497	8.75757
Acetyl-L-carnitine	13	HILICPOS	C9 H17 N O4	204.123	9.474	9.11799	9.17732	9.25498	9.17239	9.22467	9.10222	9.19853	9.08876	8.97153	9.0367	9.03594	9.06682	8.39957	8.40531	8.41675	8.7601	8.70541	8.76037	9.19003	9.13962	9.2084	8.88468	8.91392	8.90612	8.84853	8.83262	8.87236	8.86088	9.01461	8.97517	9.62636	9.47499	9.37045	10.1836	10.15	9.94221
Acetyl-ß-methylcholine	504	HILICPOS	C8 H17 N O2	160.133	9.057	8.72524	8.59255	8.6248	8.42978	8.37789	8.37089	8.53958	8.44282	8.45749	8.35195	8.3633	8.3769	8.17847	8.17863	8.20009	8.42196	8.40108	8.42118	8.45762	8.46484	8.47365	8.1456	8.18208	8.2079	8.40585	8.39644	8.37295	8.29423	8.35568	8.35641	8.39506	8.27793	8.19698	8.81633	8.83434	8.72782
Acetylcholine	631	HILICPOS	C7 H15 N O2	146.117	10.175	8.77636	8.59911	8.61404	8.53933	8.33966	8.48946	8.67827	8.57836	8.60434	8.12775	8.29262	8.3016	8.15441	8.16665	8.18567	8.39999	8.37321	8.40054	8.49516	8.45845	8.47571	8.22928	8.1374	8.29042	8.50476	8.44711	8.46688	8.20613	8.30297	8.26663	8.47472	8.32766	8.254	8.89799	8.89146	8.8071
Adenine	2958	HILICPOS	C5 H5 N5	136.062	4.085	7.04915	7.67523	7.5738	7.40321	7.38275	7.10358	7.42437	7.53497	7.43113	7.51808	7.53469	7.5605	7.34097	7.42432	7.32834	7.6283	7.75839	7.66078	7.09025	7.29559	7.22092	7.35097	7.47536	7.25915	7.24095	7.28708	7.16775	7.39867	7.39294	7.34459	8.28156	7.95281	7.59305	7.48737	7.63566	7.44661
Adenosine	1797	HILICPOS	C10 H13 N5 O4	268.104	5.025	7.37603	7.7115	7.70531	7.56509	7.44185	7.38995	7.63104	7.65841	7.57199	7.39783	7.54283	7.47952	7.39295	7.45127	7.36172	7.5738	7.66039	7.69415	7.51558	7.41641	7.68481	7.19516	7.44551	7.54477	7.47445	6.98498	7.32681	7.29215	7.30551	7.29784	8.61552	8.10782	8.03872	7.70049	7.12579	7.23706
Adenosine 5'-monophosphate	350	RPPOS	C10 H14 N5 O7 P	348.07	1.277	8.70022	8.83903	8.26014	8.21885	8.19103	8.14347	8.26586	8.30772	8.34422	8.19246	7.95528	8.0277	7.80804	7.94569	8.02058	8.01409	8.24009	8.14375	8.43991	8.75851	8.5129	8.24989	8.20922	8.07256	8.57799	8.79506	8.64192	8.86431	8.70135	8.85491	8.75171	8.49416	8.47401	8.14701	8.79425	8.28341
Adenosine diphosphate (ADP)	395	RPNEG	C10 H15 N5 O10 P2	426.023	1.31	8.8408	9.23329	9.08823	8.72665	8.99712	8.88644	8.84657	9.05185	9.11183	8.89662	8.4124	8.65984	8.24536	8.89073	8.86048	8.98665	9.05186	9.03455	8.32954	8.93596	8.2446	9.04599	9.03125	9.03824	9.16352	9.18446	9.15814	9.06594	9.00611	8.85423	8.43226	6.68907	8.07284	8.44267	9.37927	8.58751
Adenosine diphosphate ribose	1364	RPNEG	C15 H23 N5 O14 P2	558.064	1.07	7.06249	7.59737	7.16275	7.01571	7.0132	7.0461	6.90858	7.48858	7.15867	7.63556	7.30075	7.59923	6.86931	6.86826	6.7948	7.12211	7.50489	7.34241	7.28602	7.66822	7.46993	7.2786	7.35477	6.9577	7.15144	7.51601	7.1058	7.98021	7.525	7.70287	7.48477	7.42018	7.42181	7.55863	7.8324	7.62281
Adipic acid	225	HILICNEG	C6 H10 O4	145.05	2.628	7.36605	7.38527	7.40707	7.24093	7.43885	7.28245	7.57812	7.37001	7.60852	7.13689	7.12906	7.12086	7.0661	6.86692	7.00886	7.25799	7.13205	7.19948	7.25279	7.19085	7.60317	7.03309	7.24853	7.35998	7.16097	7.29772	7.3048	7.80319	7.3929	7.33994	7.77574	7.87569	7.79325	7.43144	7.37937	7.49362
Ala-Pro(Alanyl-Proline)	10411	HILICPOS	C8 H14 N2 O3	187.108	7.717	6.73408	6.71832	6.71733	6.58356	6.50735	6.53838	6.84543	6.77033	6.81137	6.28656	6.63547	6.48721	6.21815	6.24102	6.19891	6.44826	6.31521	6.07321	6.74014	6.85898	6.53665	6.32009	6.24299	6.21556	6.58205	6.61013	6.42724	6.54313	6.83236	6.70843	7.10009	7.12669	6.94446	6.92031	6.80148	6.73035
Ala-Tyr(Alanyltyrosine)	4907	RPNEG	C12 H16 N2 O4	251.104	3.257	5.91475	7.05025	6.33916	6.31483	6.14432	6.19098	6.11153	6.35558	6.48456	6.2788	5.9219	6.11066	6.51529	6.42039	6.63588	6.54732	6.62324	6.48299	6.68896	7.13789	6.41522	6.19716	6.07666	6.26016	6.43748	6.42204	6.43282	6.37539	6.65322	6.66332	5.39445	5.40538	5.36834	6.16622	6.25219	6.0134
AminoDHQ	2734	RPPOS	C7 H11 N O5	212.053	1.851	6.03375	6.1722	6.17123	6.56573	6.42812	6.4687	7.06574	6.76527	6.66324	5.81622	5.91253	5.8871	5.91143	5.90317	5.81592	6.64566	6.68741	6.71963	6.04377	6.03405	5.99387	6.33893	6.55557	6.48628	6.67727	6.69314	6.50238	6.08429	6.09066	6.05292	7.43676	7.33257	7.29915	8.08403	8.02943	8.01909
Aminoadipic acid	1661	RPNEG	C6 H11 N O4	160.061	1.737	7.37828	7.34236	7.34045	7.4558	7.43188	7.43805	7.6378	7.53567	7.49578	7.203	7.27327	7.20445	7.16194	7.18974	7.19962	7.40849	7.47989	7.40005	7.16333	7.11059	7.15815	7.30388	7.35242	7.31313	7.50623	7.47373	7.43567	7.17458	7.16786	7.16051	7.18801	7.0411	6.96705	7.47989	7.49718	7.40105
Anandamide (18:2, n-6)	256	HILICPOS	C20 H37 N O2	324.289	0.85	6.01058	6.08859	4.92001	6.10136	5.68821	5.58189	6.58751	5.97372	5.50277	5.31237	6.60963	5.96613	6.0094	5.54008	5.98579	6.10916	6.52249	6.78803	6.82947	6.69244	5.76696	6.16402	5.90085	6.7217	5.81077	6.08812	7.04445	6.52269	6.42679	5.98165	6.72782	5.46702	6.21372	5.92406	6.17721	5.51735
Anisole	7660	RPNEG	C7 H8 O	107.05	3.985	5.31974	6.05775	6.45016	6.28212	6.12109	5.89202	6.09177	5.84803	6.13365	5.90762	6.04473	5.94277	5.88581	6.40101	6.25847	6.59602	6.88756	6.52167	6.65598	6.54923	6.64516	6.5879	6.62264	6.43053	6.13501	6.21743	6.18923	6.43353	6.19203	6.20829	6.1328	5.72265	6.00979	6.30948	6.63441	6.51384
ArachidoylEthanolamide	1157	HILICPOS	C22 H45 N O2	356.352	1.713	5.82162	5.82409	5.82049	5.77271	5.72455	5.74163	5.86721	5.86086	5.83816	5.54311	5.54137	5.54354	5.26436	5.27876	5.26047	5.56846	5.53759	5.54274	5.7047	5.7118	5.77189	5.4356	5.41246	5.43018	5.58826	5.57509	5.58437	5.72145	5.7353	5.72785	8.68536	8.49423	8.3343	8.41364	8.25428	8.23743
Asparaginyl-4-hydroxyproline	1506	RPPOS	C9 H15 N3 O5	246.108	5.153	5.89342	6.24724	6.49866	5.97518	6.23526	6.32986	6.04888	6.30253	5.95372	5.64599	5.71128	5.82089	5.44866	5.38246	5.63587	6.18317	5.73724	5.83334	6.74504	6.45131	5.29044	6.19693	5.70135	6.53019	6.1517	6.0002	7.84141	6.38798	6.4747	5.42492	8.32175	6.09768	6.00802	6.06804	6.06862	6.34677
Aspartyl-L-proline	11174	RPNEG	C9 H14 N2 O5	229.083	2.45	5.87053	5.79449	5.79145	6.15756	6.16665	6.16788	6.18111	6.10048	5.8379	5.79137	5.98917	5.7893	5.90193	6.01474	5.92183	6.08262	6.36305	6.22744	5.44555	5.54628	5.35017	5.92743	5.971	5.88926	6.00918	6.0408	5.95169	5.4638	5.63558	5.58289	6.3221	6.21834	6.14244	6.86158	6.66735	6.63116
Asperitaconic acid A	85	HILICNEG	C12 H20 O5	243.124	1.505	7.25263	6.34499	6.8216	6.50512	6.72326	7.05552	6.97591	6.94762	6.35758	6.56963	6.44842	6.28366	6.43524	6.34976	6.29612	6.48693	7.4462	6.59172	6.673	6.52102	6.88655	5.92996	6.66361	5.77022	6.4294	5.59698	6.05654	5.09963	6.95472	6.71556	6.88578	6.61804	7.00095	5.66763	6.64993	6.51149
Azelaic acid	16	RPNEG	C9 H16 O4	187.097	5.291	8.94597	8.94514	8.99178	8.8291	8.81657	8.83276	8.94797	8.95069	8.95935	8.64318	8.63214	8.6485	8.34257	8.30876	8.33094	8.61478	8.60444	8.60664	8.83324	8.81413	8.79805	8.44816	8.45215	8.48405	8.63039	8.646	8.63289	8.82501	8.82346	8.82109	9.20145	9.16263	9.17535	8.83522	8.83943	8.89355
Azelaicacid	1480	RPPOS	C9 H16 O4	189.112	5.004	7.18237	7.17612	7.1889	7.07524	6.96096	7.11208	7.2209	7.19049	7.3095	6.86226	6.86276	6.89565	6.69697	6.60509	6.69282	6.85549	6.90479	6.85015	7.02188	7.07409	7.1325	6.72879	6.79427	6.76301	7.00543	6.91693	6.88775	7.05201	7.06573	7.1984	7.42934	7.47019	7.38301	7.08778	7.11085	7.14181
Benzaldehyde	6863	HILICPOS	C7 H6 O	107.049	9.144	6.39576	6.53311	6.70113	6.66335	6.67211	6.58678	6.57387	6.55168	6.56971	6.30352	6.4629	6.38347	6.39862	6.40269	6.41004	6.52466	6.62173	6.57644	6.54454	6.50051	6.51816	6.40962	6.43401	6.41966	6.4146	6.38903	6.42945	6.53281	6.55812	6.47424	7.01557	6.89544	6.8964	6.96851	7.02162	6.89527
Beta-Alanine	529	RPPOS	C3 H7 N O2	90.0549	0.866	8.61829	8.54464	8.55389	8.59382	8.58841	8.60572	8.63156	8.59819	8.57956	8.28631	8.31079	8.26981	8.20853	8.19954	8.24325	8.40904	8.39717	8.42627	8.35838	8.35936	8.33838	8.35501	8.41873	8.36105	8.43985	8.34402	8.40157	8.25039	8.27565	8.23611	8.70021	8.60603	8.6009	8.73411	8.79345	8.71194
Bethanidine	919	HILICPOS	C10 H15 N3	178.134	2.722	7.83289	8.08759	8.3752	8.40544	7.98327	7.87869	8.30046	7.99861	7.92808	7.99541	8.22218	8.23646	7.94408	7.98329	7.64863	8.09805	8.32072	8.05764	7.79326	7.879	7.92861	7.66191	8.18613	8.1725	7.80801	7.76377	7.78585	8.03962	7.94419	8.02551	8.27468	8.21843	8.10248	8.03251	8.25068	8.14913
Biotin l-Sulfoxide	4386	RPNEG	C10 H16 N2 O4 S	259.076	4.295	5.70531	5.46791	5.73748	5.91908	5.97617	5.89475	6.06445	5.86295	5.97624	5.93776	5.69674	5.78989	6.15801	6.18719	6.25901	6.39198	6.34682	6.42757	5.58332	5.69119	5.8369	6.0138	6.16143	6.04889	5.91031	5.85411	5.95826	5.78946	5.56928	5.68866	6.28164	6.12687	6.0451	6.614	6.95505	6.82522
Bis(4-amino-3-methylcyclohexyl)methane	1636	HILICPOS	C15 H30 N2	239.248	1.48	7.06336	7.55116	7.13914	6.69853	7.46416	6.56444	6.64436	7.27182	6.51683	6.77615	6.6924	7.02727	6.22994	7.21313	6.68033	7.05681	7.13939	7.1265	7.6532	7.00522	7.80174	7.10685	6.73686	7.01313	7.23218	7.42892	7.25041	7.01155	7.93536	7.07851	6.9824	6.70652	7.01457	6.90283	7.463	6.90445
But-3-en-1-amine	37	RPPOS	C4 H9 N	72.0808	1.129	9.42253	9.56374	9.60349	9.63233	9.65557	9.63727	9.51384	9.61619	9.55092	9.32342	9.45633	9.39204	9.43001	9.42278	9.46726	9.56197	9.64466	9.61634	9.48628	9.5368	9.485	9.46636	9.51147	9.43921	9.43968	9.46798	9.43627	9.66871	9.51457	9.53302	9.99104	9.93097	9.95114	9.95386	10.0231	9.91429
Butenylcarnitine	8257	RPPOS	C11 H19 N O4	252.121	5.435	4.92725	6.11133	5.94936	5.62955	7.51057	5.90132	5.86553	6.36975	6.31473	5.44414	6.72218	6.68146	5.47565	4.28357	5.60885	6.21166	5.75516	5.7739	7.04913	6.01	5.49164	6.0549	6.07068	5.85408	6.54554	5.88299	6.33037	6.14033	6.13979	5.00118	5.77261	6.65315	5.96315	6.12534	6.16415	6.11537
Butyl Parahydroxybenzoate	1484	HILICPOS	C11 H14 O3	195.102	1.822	5.00752	5.10806	7.24249	6.00375	6.26048	7.01662	6.13757	5.57713	5.334	5.62173	5.42484	6.14632	5.54203	5.40351	4.97018	5.85526	6.36084	5.35119	5.40854	6.36522	5.36559	5.77325	5.36539	7.1733	5.75394	6.13748	3.74554	5.79017	6.47384	5.78184	5.98938	6.53111	5.99736	8.4063	6.63735	6.40439
Butylbutyrate	221	HILICNEG	C8 H16 O2	143.108	1.179	5.15253	4.87378	4.27059	5.74533	5.4233	5.38832	4.83588	4.62645	5.75916	3.01365	3.70378	5.17654	5.19439	5.05052	5.19036	5.45783	5.43549	5.09771	6.54844	5.62531	4.70267	4.92011	4.85288	5.7081	4.68381	5.22674	4.98545	5.20418	5.45523	4.62895	5.23721	5.17466	4.32167	6.02875	5.23817	5.13923
Butyric acid	545	RPNEG	C4 H8 O2	87.0449	4.051	8.07704	8.01453	8.01397	7.6668	7.57933	7.65782	7.94692	7.89608	7.92308	7.56724	7.55069	7.56806	7.12662	7.14186	7.15825	7.67509	7.65174	7.66251	7.97761	7.9412	7.94385	7.4825	7.56001	7.54067	7.94485	7.92935	7.92349	7.49729	7.46783	7.46309	6.55496	6.81335	6.28386	6.77071	6.77511	6.80215
Butyryl-L-carnitine	46	HILICPOS	C11 H21 N O4	232.154	7.909	9.20625	9.24708	9.26956	9.40078	9.35818	9.36213	9.26189	9.20006	9.22418	8.93746	8.98079	8.95488	9.10064	9.12359	9.14127	9.11732	9.11372	9.13287	9.20556	9.20561	9.19427	9.26072	9.38164	9.33896	9.18679	9.17649	9.14149	8.82207	8.85275	8.88019	8.59625	8.49412	8.38977	9.02816	9.09166	8.97028
CDP-ethanolamine	243	RPNEG	C11 H20 N4 O11 P2	445.053	0.855	7.12139	6.95269	6.82909	6.83181	6.82795	6.80124	7.44753	7.4556	7.50653	7.49672	7.45477	7.52361	6.75694	6.66472	6.7902	8.12599	8.10542	8.11083	6.8457	6.98462	6.97521	7.03138	6.9705	6.83486	7.15634	7.27317	7.14309	7.63591	7.64843	7.50752	7.77688	7.66229	7.5857	8.47149	8.62246	8.42119
CPA(18:1(9Z))	4914	HILICNEG	C21 H39 O6 P	417.241	2.898	5.84406	5.5961	5.63608	5.88572	5.9755	5.93987	5.4576	5.42321	5.43531	5.12156	5.49309	5.3599	5.29847	4.85904	4.95915	5.16455	5.18773	5.17153	5.32368	5.50007	5.29481	5.06156	5.05906	5.01588	5.07001	5.08897	5.18727	5.57962	5.4402	5.27519	7.31476	7.30984	7.15263	6.31593	6.76596	6.41639
CYS-ASP	739	RPNEG	C7 H12 N2 O5 S	235.039	1.282	7.72016	7.61228	7.57265	7.4062	7.39671	7.40825	7.68417	7.53688	7.52962	7.44255	7.42556	7.37004	6.98361	7.00962	7.04281	7.4566	7.51519	7.46575	7.35125	7.38915	7.44143	7.24556	7.25554	7.19255	7.56966	7.54186	7.54034	7.58544	7.58246	7.56297	7.60356	7.49137	7.09426	8.08263	8.13814	7.99432
Caproylglycine	866	HILICPOS	C12 H23 N O3	230.175	1.199	6.16758	5.89577	5.94431	6.04955	6.22161	5.59555	6.60147	5.77677	6.51401	5.68308	6.80384	5.79962	5.59853	5.87142	6.48591	6.56026	5.86186	6.46381	6.23174	5.15573	6.40583	6.05965	5.65421	6.027	6.10746	6.41319	5.58563	6.19982	7.15355	5.83141	6.60398	6.64434	6.31056	6.53929	6.14127	6.18703
Capryloylglycine	29	HILICPOS	C10 H19 N O3	202.144	1.368	5.55513	5.4724	6.28858	6.18423	4.62876	4.02727	6.1477	7.06768	5.57374	4.78261	5.81904	5.31358	4.68015	4.88272	4.82972	6.52877	6.53347	5.74755	4.84981	5.29782	5.49288	6.22424	4.54161	6.03888	6.09485	5.03379	5.28025	6.30383	5.87496	5.72057	6.10821	6.41933	5.4684	6.55296	6.10158	5.96354
Carbocysteine	4615	RPNEG	C5 H9 N O4 S	178.018	2.097	6.57795	6.9488	6.94223	7.15121	7.03986	6.98587	7.02781	7.09692	7.07336	6.58632	6.67472	6.51648	6.66104	6.74418	6.7044	6.81568	6.84335	6.76827	6.75891	6.84339	6.74305	6.53716	6.61132	6.7071	6.72925	6.8349	6.68495	6.51199	6.63661	6.6395	6.83844	6.88096	6.7899	6.98362	7.01253	7.01122
Cer(d18:0/16:0)	7456	HILICNEG	C34 H69 N O3	538.521	8.672	6.38365	6.40922	6.37145	6.38605	6.28634	6.34804	6.44889	6.3501	6.41232	6.10366	6.19364	6.16887	5.94178	5.91825	5.69179	6.07879	6.03438	5.93308	6.206	6.18154	6.30622	6.07966	5.93566	6.03452	5.94645	5.97801	5.90968	6.35317	6.07184	6.26243	6.65136	6.61579	6.72531	6.43805	6.40791	6.34885
Cer(d18:0/21:0)	2980	RPNEG	C39 H79 N O3	608.598	0.779	6.27305	6.95006	6.74541	6.56338	6.5343	6.53486	6.76212	6.94188	6.9021	6.35632	6.5182	6.52375	6.10241	6.14658	5.98234	6.37199	6.40442	6.54913	6.80403	6.89076	6.91929	6.43119	6.40418	6.40374	6.58046	6.58641	6.5646	6.84954	6.92011	6.76669	7.16392	7.22879	7.29307	6.80881	6.78133	6.77993
Cer(d18:1/2:0)	531	RPPOS	C20 H39 N O3	342.3	5.642	5.96787	6.31893	6.35711	6.08849	6.27804	5.88138	5.84321	6.19849	6.15211	5.64479	6.00592	5.93356	5.36045	5.5261	5.59387	5.74023	5.04468	6.06582	6.57114	6.57093	4.80073	4.11219	5.40258	6.03992	6.02819	5.34235	6.05587	4.16115	5.56991	6.75286	5.66479	6.89765	7.55672	6.21472	6.50952	6.06658
Cer(d18:2/18:1)	2432	HILICPOS	C36 H67 N O3	562.519	0.816	6.06224	4.9078	6.36482	6.09782	5.52202	5.50786	5.56518	7.2869	5.26792	5.15196	5.86693	6.32029	5.08767	4.84003	5.96762	5.77705	6.19076	6.05394	7.12065	6.89329	5.90006	5.11939	6.03955	4.72272	4.84834	5.40386	4.98542	5.88036	6.87485	4.48698	6.63158	5.44093	5.84471	7.18717	5.73887	5.86625
Cer(t18:1(6OH)/17:0(2OH))	1415	HILICNEG	C35 H69 N O5	582.51	0.834	6.79432	6.77524	6.85477	6.37602	6.58055	6.23313	6.78305	6.77794	6.6761	6.56652	6.60834	6.73253	6.44563	6.2009	6.24543	6.64226	6.33314	6.69109	6.75269	6.75552	6.45651	6.60892	6.62319	6.48702	6.62768	6.51546	6.65805	6.83223	6.77461	6.43213	6.95816	7.25657	7.5046	7.10564	7.03997	6.8958
Choline	14	HILICPOS	C5 H13 N O	104.107	5.286	9.54293	9.77631	9.83463	9.65731	9.67651	9.61943	9.6881	9.77673	9.73049	9.78794	9.8622	9.81677	9.29535	9.33024	9.32464	9.94964	10.0233	9.98973	9.80973	9.86623	9.82698	9.50118	9.59623	9.43636	9.50674	9.63451	9.48837	10.1504	10.1094	10.0884	10.5743	10.4293	10.4382	10.4914	10.5442	10.4661
Cholinephosphate	20	RPPOS	C5 H14 N O4 P	184.073	0.795	10.0383	9.89306	9.93512	9.91067	9.91342	9.92964	9.97614	9.92576	9.95766	9.61184	9.62327	9.61463	9.47454	9.44077	9.48375	9.63245	9.60414	9.64829	9.83594	9.79462	9.80308	9.55858	9.57345	9.58049	9.77597	9.75782	9.79243	9.73314	9.71971	9.70871	9.72579	9.64941	9.55569	9.46393	9.44581	9.43438
Citrate	137	RPNEG	C6 H8 O7	191.02	1.498	9.13671	8.07481	8.18905	9.18223	9.21951	9.21818	8.2111	8.18747	9.13375	8.09925	8.09131	8.08966	7.82254	7.82936	7.89368	8.08171	8.21307	8.21631	7.99941	7.94466	7.93286	9.05241	9.08979	9.12538	9.20387	9.13304	9.12403	8.54739	8.53079	8.49785	8.99221	8.88703	8.61411	9.30497	9.40006	9.31259
Coumarin	158	RPPOS	C9 H6 O2	147.044	1.896	8.7821	8.92184	8.96825	9.01413	9.0386	9.02007	8.90964	8.95448	8.91418	8.65048	8.76437	8.71473	8.81973	8.84243	8.85296	8.93645	9.01564	9.00206	8.84743	8.87831	8.87953	8.88678	8.95748	5.33173	8.85935	8.85702	8.8316	9.02688	8.86838	8.87624	9.35587	9.28771	9.28758	9.33865	9.42016	9.31333
Creatine	10	RPPOS	C4 H9 N3 O2	132.077	0.866	10.2025	10.1063	10.1253	10.1632	10.1379	10.1554	10.2017	10.159	10.1438	9.85695	9.85613	9.82673	9.73358	9.73297	9.7589	9.96132	9.94238	9.97087	9.91818	9.89588	9.90051	9.87015	9.93001	9.8883	9.97844	9.90989	9.95967	9.83472	9.82928	9.80011	10.2776	10.1955	10.1551	10.2741	10.3294	10.2536
Creatinine	42	HILICPOS	C4 H7 N3 O	114.066	4.239	9.35042	9.52216	9.5562	9.45647	9.47447	9.52924	9.43931	9.50598	9.48482	9.25144	9.34897	9.30682	9.14813	9.18943	9.1756	9.43812	9.53488	9.48872	9.48587	9.54959	9.50511	9.39544	9.44674	9.32578	9.41966	9.44302	9.39851	9.69413	9.56103	9.59742	10.0452	9.92266	9.91871	9.91916	9.96523	9.83693
Crotono-betaine	7489	RPPOS	C8 H15 N O	142.123	4.864	6.5455	5.81591	7.00885	7.25762	7.15476	5.60449	7.08192	7.3715	6.57673	7.21851	6.75121	6.82099	7.03583	6.35496	5.928	6.25512	7.34567	6.83962	7.6308	6.66414	6.4993	6.6657	6.82464	6.94068	6.42923	6.91518	6.53763	5.8894	6.98914	6.62047	6.81364	6.70769	6.20108	7.09842	6.95199	6.90457
Cyclic ADP-ribose	46	RPNEG	C15 H21 N5 O13 P2	540.054	1.864	9.00467	8.91795	8.94377	8.9123	8.87914	8.87192	9.01232	8.94094	8.93995	8.80549	8.81576	8.77787	8.68499	8.71545	8.68569	9.03481	9.01709	9.01614	8.77066	8.69643	8.74469	8.74069	8.76018	8.79104	8.88619	8.84544	8.86198	8.82757	8.82657	8.81919	8.8967	8.74626	8.60938	9.29812	9.38739	9.25951
Cyclo(Phe-Ser)	2300	HILICNEG	C12 H14 N2 O3	233.093	3.01	5.93342	7.08071	7.22474	6.97724	7.03137	7.00576	6.59717	7.06464	6.95432	6.41496	6.84469	6.63708	6.26227	6.49273	6.53243	6.76239	7.14196	7.01067	7.24198	7.35021	7.29712	7.11088	7.16809	6.8231	6.9493	7.03282	6.98232	7.55545	7.36425	7.37469	7.66356	7.67113	7.68168	7.33222	7.48591	7.358
Cyclo(leucylprolyl)	2440	HILICPOS	C11 H18 N2 O2	211.144	1.244	6.16112	6.41394	6.24858	6.79124	6.1563	6.00098	6.03146	6.53183	5.87479	6.06447	6.14298	6.35887	5.3098	5.07721	5.97646	6.00844	4.94284	4.68656	7.01806	6.65508	4.32488	5.12192	5.37533	6.05665	5.54284	7.13757	6.00072	5.17941	5.34543	5.58858	6.06391	5.61024	6.02993	5.12287	5.70431	5.67147
Cycloheximide	3330	HILICPOS	C15 H23 N O4	299.196	6.489	6.46432	6.15194	5.77054	6.20103	5.72299	4.98868	6.70616	7.06403	5.61759	5.85021	5.93988	5.95405	5.66223	5.53729	5.9302	5.97726	6.21489	5.97373	5.52425	5.91299	6.04499	4.84849	5.27401	5.70802	5.69296	5.40654	6.52681	6.19349	6.13996	6.30178	6.67282	6.39324	6.38549	6.22324	7.19145	6.55575
Cysteinylglycine(Cys-Gly)	257	RPNEG	C5 H10 N2 O3 S	177.034	0.9	6.81825	7.31491	7.00756	7.19613	7.24457	7.21938	7.31871	7.44147	7.36398	7.34846	7.36357	7.30612	7.66372	7.74086	7.78924	7.7588	7.97781	7.78934	6.89689	7.2404	6.95275	7.72657	7.84757	7.37211	7.77104	7.96497	7.76342	7.85152	7.72781	7.7918	7.80064	7.64898	7.713	8.21428	8.42024	8.31165
Cytidine;1-beta-delta-Ribofuranosyl-Cytosine	4386	RPPOS	C9 H13 N3 O5	244.093	1.144	7.36919	7.07877	7.14908	6.25359	6.04228	5.97374	6.7892	6.69373	6.61001	7.11929	7.17005	7.15859	5.8935	5.78872	6.11183	6.87216	6.6919	6.72124	6.77736	6.82578	6.79749	5.69918	5.8531	6.36958	6.70435	6.75851	6.66807	6.8063	6.84928	6.75622	7.75894	7.57675	7.7065	7.49408	7.63656	7.48399
Cytosine	770	RPPOS	C4 H5 N3 O	112.05	1.36	8.24671	8.25954	8.28855	7.91953	7.95436	7.94075	8.16106	8.15113	8.02684	8.17227	8.19734	8.17809	7.46183	7.48744	7.53667	7.97658	8.0436	7.97287	8.01913	7.95686	8.02528	8.1068	8.23154	7.9519	8.17095	8.18594	8.14957	7.82235	7.80934	7.72346	6.86772	7.77613	7.766	6.68033	6.70779	7.29184
D(-)-beta-hydroxy butyric acid	664	HILICNEG	C4 H8 O3	103.04	2.077	7.46858	7.48945	7.51698	7.48391	7.51017	7.40822	7.58935	7.61865	7.60282	7.11177	7.10673	7.13137	6.89101	6.94353	6.94149	7.1111	7.22718	7.19386	7.49919	7.50918	7.52496	7.47951	7.50957	7.46553	7.734	7.75958	7.71949	7.40544	7.24479	7.29617	8.06941	7.82507	7.82064	7.77076	7.85076	7.85974
D-(+)-Proline	71	RPPOS	C5 H9 N O2	116.071	0.893	9.42017	9.29898	9.2906	9.35395	9.30638	9.32221	9.59344	9.4969	9.48134	8.94201	8.93946	8.93347	8.61477	8.59042	8.62734	9.12811	9.14142	9.15477	9.0771	9.05072	9.10677	9.11891	9.22861	9.11453	9.50774	9.43353	9.43909	8.86024	8.8462	8.80611	9.37938	9.20024	9.15928	9.58661	9.69279	9.57808
D-(+)-Tryptophan	14	RPPOS	C11 H12 N2 O2	188.071	4.257	9.6148	9.75824	9.78102	9.84977	9.86898	9.86622	9.7127	9.77297	9.70526	9.51246	9.585	9.54338	9.61903	9.62582	9.63878	9.79522	9.86971	9.84261	9.65538	9.69153	9.68599	9.72144	9.71095	9.68425	9.6546	9.69427	9.64569	9.85556	9.67697	9.68272	10.1786	10.1021	10.0954	10.2117	10.1513	10.0967
D-(-)-2-Aminobutyric acid	4101	RPPOS	C4 H9 N O2	104.071	0.838	6.98533	6.89577	7.12754	7.18008	6.998	7.26247	6.53595	6.55089	6.71223	6.05617	6.55391	5.9207	6.4057	6.37887	6.61736	6.42333	6.55267	6.60766	6.15864	6.8095	6.31374	7.21475	7.27466	7.11768	6.15619	6.86765	6.43044	6.52035	6.25213	6.45074	7.25072	7.28582	7.33171	7.69845	7.6184	7.66118
D-(-)-Arabinose	593	RPNEG	C5 H10 O5	149.045	0.932	7.07828	7.07571	7.07116	7.27913	7.22444	7.21306	7.2415	7.19291	7.14477	7.29739	7.34826	7.34251	7.28063	7.42626	7.38492	7.54509	7.60176	7.53286	6.91548	6.88421	6.95435	7.16697	7.16099	7.23155	7.27722	7.23566	7.17465	7.53574	7.47881	7.40437	7.75103	7.5286	7.52186	7.79917	7.80548	7.79659
D-(-)-Erythrose;L-Threose	937	RPNEG	C4 H8 O4	119.035	0.907	6.78873	7.21918	7.18591	6.42504	6.84954	6.46183	6.76333	7.08598	7.11226	7.30311	7.2344	7.2812	7.09087	7.02207	7.08914	7.40959	7.26162	7.51606	7.06745	7.13124	7.06393	6.80846	6.84125	6.94864	6.91442	6.93827	6.94453	7.44468	7.43601	7.24126	7.43008	7.2816	7.44416	7.78181	7.8406	7.64238
D-4'-Phosphopantothenate	830	RPNEG	C9 H18 N O8 P	298.07	3.476	5.74846	7.15106	5.97173	5.74458	5.462	5.7156	5.84386	6.58266	6.55165	5.9199	5.65192	5.71676	6.22389	6.32156	6.27076	6.63447	7.61219	7.108	5.84423	7.17997	6.29271	7.63267	7.67176	6.47837	6.79942	7.94007	6.53026	7.37855	6.60911	6.63424	6.19499	6.10973	6.17615	6.83553	7.67443	6.93458
D-Ala-D-Ala	6095	RPNEG	C6 H12 N2 O3	219.099	0.873	5.86539	6.27422	5.94018	6.25228	6.2142	5.83484	6.20862	6.10419	6.28389	6.12035	5.9009	5.95482	6.51265	6.56027	6.51047	6.40821	6.45924	6.40895	6.03076	6.31036	5.88526	6.32395	6.40472	6.4793	6.37094	6.32733	6.29352	6.09756	6.37147	6.36433	6.11442	6.14092	6.13785	6.07663	6.12005	6.07503
D-Asparagine	1513	RPNEG	C4 H8 N2 O3	131.046	0.793	6.84397	6.30007	6.13163	6.25387	6.19556	6.13537	6.58521	6.15644	6.26599	6.77129	6.7879	6.82213	7.01647	7.00401	6.97924	7.01275	6.8136	7.00048	6.02394	6.00292	6.05766	5.96518	6.29952	6.32897	6.12132	6.0041	6.37351	6.07084	6.25023	6.08569	6.56116	6.39591	6.37594	6.70534	6.82008	6.44096
D-Aspartate	54	RPNEG	C4 H7 N O4	132.03	0.808	8.85461	8.28376	8.4113	8.22886	8.19493	8.24646	8.5372	8.2741	8.32191	8.13411	8.05226	8.04982	8.00423	7.9175	7.94679	7.79235	7.76069	7.75839	8.08984	8.02788	8.05411	7.46774	7.48841	7.48386	8.14844	8.00696	8.16167	7.54137	7.48052	7.56192	7.17104	6.96794	7.02441	7.11901	7.23777	7.09001
D-Carnitine	61	RPPOS	C7 H15 N O3	162.112	0.822	9.56048	9.56097	9.55779	9.32621	9.33504	9.31304	9.34844	9.37475	9.36759	9.28565	9.29363	9.26874	9.15157	9.17614	9.19049	9.47478	9.48861	9.47401	9.40045	9.39559	9.4333	9.17728	9.20073	9.14424	9.32386	9.34759	9.32677	9.46135	9.41194	9.41729	8.81621	8.70707	8.71681	9.27484	9.29685	9.28425
D-Cysteine	47	HILICNEG	C3 H7 N O2 S	166.018	8.678	8.8141	8.59316	8.71341	8.43072	8.45418	8.34715	8.5326	8.41985	8.43998	8.38067	8.37829	8.36291	7.97451	7.98037	7.92247	8.1456	8.14812	8.17114	8.5394	8.52797	8.45455	8.16883	8.13292	8.18811	8.26876	8.24451	8.20188	8.43919	8.55477	8.50376	8.33095	8.24397	8.08337	8.42066	8.28928	8.2926
D-Glucopyranose	29	RPNEG	C6 H12 O6	215.033	0.802	8.24901	9.24722	9.2829	9.06117	9.1234	9.05713	8.90195	9.21072	9.10506	8.56954	8.89959	8.70899	8.23346	8.46924	8.42585	8.86028	9.0863	8.97623	9.23214	9.27844	9.27653	8.95976	8.95195	8.7689	9.01857	9.08183	9.03474	9.37652	9.26771	9.25828	9.661	9.62489	9.62796	9.40413	9.48681	9.38109
D-Glucopyranose 6-phosphate	641	RPNEG	C6 H13 O9 P	259.022	0.847	7.90093	7.53211	7.99854	7.93469	7.86546	7.80952	8.02405	7.77519	7.90182	7.73664	7.83205	7.79722	7.50063	7.82789	7.69129	7.83609	7.88272	7.51196	7.81771	7.61565	7.80151	7.68189	7.73963	7.82719	8.08331	8.04444	8.0711	8.14887	8.09961	8.23466	8.19901	8.04403	7.93897	8.36319	8.18326	8.30676
D-Glutamate	10	RPNEG	C5 H9 N O4	146.046	0.815	9.37626	9.19819	9.18791	9.26996	9.25607	9.23507	9.32827	9.23784	9.20553	8.73979	8.71438	8.70496	8.68351	8.62814	8.64059	8.75784	8.79232	8.78187	8.96447	8.95729	8.97225	9.01746	9.0375	9.05876	9.11018	9.08878	9.09751	8.60511	8.63791	8.60612	9.55353	9.39155	9.35638	9.84465	9.85515	9.78079
D-Methionine	948	RPNEG	C5 H11 N O2 S	148.044	1.332	7.64897	7.78825	7.77139	7.79852	7.76944	7.72284	7.68917	7.76806	7.71028	7.22813	7.42512	7.2784	7.45103	7.4675	7.44446	7.45541	7.63715	7.57332	7.65586	7.75005	7.67719	7.4805	7.55372	7.47317	7.608	7.56788	7.56552	7.63915	7.53093	7.51398	8.1836	8.08133	8.09642	7.99929	6.27354	6.12694
D-Pipecolicacid	1490	HILICNEG	C6 H11 N O2	188.093	6.604	5.69118	5.61504	5.6857	5.71731	5.57802	5.63263	6.11426	5.97469	5.62521	4.77512	4.855	4.39755	4.74239	4.41259	4.62667	4.86554	4.73799	4.91571	5.3896	5.39291	5.5659	4.60382	4.55635	4.70346	5.64237	5.28916	5.05972	4.08198	4.63157	5.53774	5.75852	5.90071	6.43491	5.57216	6.02875	5.30825
D-Proline	733	HILICNEG	C5 H9 N O2	114.056	8.118	6.41179	7.00096	6.63872	7.11682	7.0223	7.00239	6.78996	6.97353	6.77612	6.44724	6.60003	6.54337	6.67028	6.59597	6.6594	6.95714	6.96337	7.08849	6.08272	6.11435	5.96285	6.55348	6.58886	6.65523	5.9314	5.92496	5.94202	5.98996	6.36223	6.26156	7.41561	7.41324	7.49008	7.66261	7.85124	7.76907
D-Serine	1746	RPPOS	C3 H7 N O3	106.05	1.075	6.67482	7.50501	7.50902	8.00822	7.9904	8.00343	7.89857	7.83387	7.81332	7.45151	7.42966	7.48723	7.65353	7.65506	7.7181	7.70588	7.7031	7.71711	7.20102	7.15289	7.18409	7.82669	7.84268	7.86571	7.64157	7.60503	7.59029	7.19472	7.27236	7.20963	7.604	7.53313	7.51479	7.67348	7.53026	7.46756
D-Tryptophan	3963	HILICNEG	C11 H12 N2 O2	203.083	9.124	6.40986	6.44591	6.47951	6.59335	6.61206	6.56304	6.4526	6.45884	6.45254	6.24897	6.33025	6.2966	6.35732	6.40938	6.42098	6.4807	6.50263	6.50117	6.30149	6.35487	6.38299	6.36055	6.36639	6.33371	6.26142	6.33193	6.31004	6.43474	6.34068	6.3693	6.91461	6.84037	6.79976	6.95807	6.97719	6.93734
D-benzylpenicilloic acid	68	RPPOS	C16 H20 N2 O5 S	353.117	5.28	7.93474	9.28765	9.34445	9.0678	9.14461	9.08114	8.57542	9.20263	8.98385	8.41015	8.90848	8.64942	8.23045	8.53871	8.53417	8.82572	9.2406	9.05028	9.43323	9.50782	9.49724	9.25871	9.28693	8.93773	9.08025	9.24387	9.10407	9.77029	9.51686	9.51437	9.89897	9.87023	9.9107	9.46912	9.60623	9.48698
DG(18:2(9Z,12Z)/0:0/18:2(9Z,12Z)) (d5)	7841	RPPOS	C39 H63 D5 O5	622.543	0.788	6.3071	6.73677	6.85258	6.74252	6.50211	6.54401	6.66204	6.60348	6.49071	6.45545	6.36628	6.50852	6.0964	6.13422	6.02822	6.53717	6.4241	6.5342	6.64857	6.69374	6.53324	6.51915	6.48713	6.40614	6.60369	6.64329	6.55032	6.8149	6.60974	6.84297	7.00923	6.84797	6.9641	6.50749	6.62474	6.72676
DL-2-amino-octanoic acid	293	RPPOS	C8 H17 N O2	182.115	4.599	7.04296	5.39888	6.63936	6.05883	5.61081	6.69012	6.40623	6.43943	6.74441	6.32311	6.11377	6.43388	5.50982	4.43471	5.72085	6.19363	5.76201	5.88725	6.75009	5.8857	6.93957	4.22493	5.53575	5.06949	6.35168	6.72188	6.66392	5.11531	6.60457	6.28613	7.04452	6.79703	7.35364	5.68653	7.35415	5.937
DL-Ala-DL-Leu	647	RPNEG	C9 H18 N2 O3	201.124	3.976	6.35393	7.49995	7.08976	6.64103	6.64344	6.48215	6.82152	7.19459	7.43056	7.13177	6.57991	6.82646	6.88967	6.79312	7.20925	7.4793	7.03151	6.88723	7.73469	7.91742	7.01163	6.63617	6.56299	6.72914	7.01181	7.17761	7.08165	6.94984	7.21133	7.22051	5.84707	6.31181	6.21473	6.88588	6.88027	6.72711
DL-Arginine	69	RPPOS	C6 H14 N4 O2	175.119	0.787	8.12301	8.84456	8.90965	8.63828	8.70782	8.60035	8.4602	8.82872	8.71911	8.36818	8.62026	8.50814	8.21667	8.26989	8.28746	8.66255	8.8296	8.75244	8.93842	9.03681	8.97525	8.62483	8.62976	8.4129	8.50724	8.64133	8.52416	9.23559	9.02086	9.09295	9.5584	9.57206	9.64988	9.18501	9.23602	9.19911
DL-Erythrono-1_4-lactone;Erythrono-1_4-lactone	3955	RPNEG	C4 H6 O4	117.019	2.246	6.87172	7.12999	7.03134	6.95534	6.87274	6.91559	7.03114	7.05649	7.08746	6.51342	6.4711	6.37108	6.31011	6.31918	6.35486	6.54351	6.49209	6.50822	6.83428	6.89308	6.89301	6.86629	6.90551	6.96491	7.23699	7.11426	7.12328	6.66498	6.46335	6.51886	6.7958	6.8585	6.63929	6.77749	6.69962	6.82094
DL-Leucineamide	9240	HILICPOS	C6 H14 N2 O	131.118	9.659	7.10564	7.0383	7.11503	6.92153	6.84038	6.56184	6.84411	6.77098	7.06515	6.72353	6.58189	6.50581	6.50144	6.54675	6.50607	6.73516	6.7927	6.45853	7.0093	7.07663	7.03923	6.65048	6.71619	6.67314	6.74702	6.83766	6.82169	6.89535	6.70197	6.75548	7.24886	7.03388	6.95922	7.12485	7.01873	6.76378
DL-ß-Leucine	1209	RPNEG	C6 H13 N O2	130.087	2.078	7.37324	7.53169	7.5572	7.60659	7.61534	7.6009	7.49395	7.5504	7.48471	7.25549	7.37978	7.28175	7.38791	7.46691	7.44369	7.55834	7.66708	7.62505	7.46629	7.48334	7.46944	7.45567	7.51358	7.42145	7.4011	7.45077	7.37165	7.66835	7.47509	7.50186	7.9023	7.83702	7.82488	7.95028	8.01309	7.9179
Decanoicacid	1337	HILICNEG	C10 H20 O2	171.139	1.27	5.17872	4.59139	2.82825	4.66099	3.92087	5.0074	5.65188	5.30716	4.49288	5.29039	5.08167	5.14963	5.06687	5.04179	4.94994	5.28445	5.2354	5.08413	4.53317	4.51486	5.79876	5.7108	5.53838	5.51141	4.6489	4.98593	4.86358	5.37579	5.51983	6.28666	5.9455	6.12445	6.12439	4.46547	4.05879	5.34659
Decanoylcarnitine	2061	HILICPOS	C17 H33 N O4	316.248	4.818	7.3836	7.02614	6.96232	7.28303	7.27879	7.14421	7.38559	6.84611	6.9814	7.9551	7.81129	7.8071	7.72497	7.54862	7.46593	7.57261	7.35891	7.25826	7.10695	7.13146	7.06851	7.27458	7.34428	7.3393	6.87903	6.9881	6.68891	7.66492	7.69659	7.6908	7.88299	7.68875	7.76766	7.8434	7.91176	7.85327
Dehydrophytosphingosine	82	RPNEG	C18 H37 N O3	360.276	6.898	5.84518	5.32554	6.35179	4.33266	5.64582	4.55349	5.89428	5.67648	6.95722	4.7267	5.74736	5.20393	5.92489	5.07718	5.78156	6.06007	5.71759	5.83373	6.76666	6.49721	7.39761	6.02381	5.57523	5.65738	5.53459	6.7703	5.7308	6.30632	5.54877	6.17636	5.66384	6.7865	5.86151	6.00384	6.06048	5.89781
Deoxycholic acid	187	RPNEG	C24 H40 O4	391.286	7.499	7.51503	7.99344	8.0237	8.01066	8.00447	7.9375	7.84938	7.95153	7.91338	7.78424	7.85789	7.7695	7.80971	8.06698	8.02457	8.11316	8.218	8.10961	7.94664	8.09307	8.06141	8.11645	8.10349	7.99413	8.06954	8.10681	8.03159	8.33818	8.1895	8.09831	8.33634	8.29076	8.40331	8.28797	8.44125	8.30049
Deoxycytidine	159	RPNEG	C9 H13 N3 O4	272.089	1.394	8.53219	8.43304	8.29648	8.64305	8.6338	8.65309	8.72511	8.65037	8.61389	8.11015	8.19843	8.21233	8.21722	8.26194	8.27248	8.36804	8.36414	8.37222	8.08926	8.06888	8.11179	8.42953	8.46461	8.45081	8.49241	8.47166	8.46144	7.85559	8.09217	8.05235	8.60933	8.48558	8.37973	8.90637	8.94985	8.87451
Dethiobiotin	5028	RPPOS	C10 H18 N2 O3	237.121	4.298	6.29412	6.01993	6.75141	5.58646	6.88387	5.41211	6.08699	5.74239	7.30637	5.49557	6.36318	5.81883	5.55887	5.7406	5.58941	6.37721	5.65124	5.78338	6.00083	6.12133	5.3165	5.60908	5.38936	5.59201	5.86243	5.46961	6.43326	4.92932	5.03196	5.16672	6.17863	7.49381	7.62044	5.94739	5.71471	5.76414
Dicyclohexylamine	2754	HILICPOS	C12 H23 N	182.19	2.143	7.44114	7.52984	7.4306	7.26072	7.36214	7.40933	7.32171	7.41399	7.71934	7.40109	7.5116	7.39901	7.29087	7.26386	7.23441	7.39566	7.24978	7.29547	7.43852	7.54241	7.17079	6.96166	6.88109	6.98409	7.03792	7.3046	6.82955	7.06907	7.55203	7.57481	8.0028	7.99305	8.11388	7.90582	7.81605	7.6627
Diethyl2-methyl-3-oxosuccinate	172	HILICNEG	C9 H14 O5	201.077	2.595	6.91178	7.04982	7.22644	6.83506	6.84138	7.08645	6.87686	7.1545	6.83782	6.67328	6.62403	6.7781	6.49443	6.47168	6.41155	6.74177	6.39323	6.66358	6.85474	6.75472	7.25095	6.4744	6.65775	6.6789	6.35119	6.69427	6.69673	6.93396	6.9906	7.14251	7.22085	7.15113	7.22272	6.83692	6.72139	7.01346
Dihydrothymine	1263	HILICPOS	C5 H8 N2 O2	170.092	9.535	7.87709	7.79334	7.80452	7.6158	7.58654	7.55547	8.03406	7.94924	7.95674	7.80062	7.81833	7.80259	7.46427	7.52725	7.49731	8.00933	8.01688	8.051	7.42362	7.42485	7.48018	7.21743	7.2497	7.45957	7.8754	7.84533	7.82611	7.40696	7.42606	7.43927	7.85545	7.8068	7.77711	8.38204	8.40748	8.3371
Docosahexaenoicacid	3312	RPPOS	C22 H32 O2	351.229	8.766	6.36457	7.3037	7.21533	7.1105	7.17438	7.0837	6.76126	7.12244	6.84029	6.31612	6.89911	6.34604	6.54173	6.80666	6.65858	6.90173	7.3357	7.1716	7.41128	7.63448	7.4053	7.16361	7.21765	7.07072	7.22532	7.4305	7.01481	7.83741	7.55891	7.5843	7.92668	8.01809	8.06229	7.64546	7.80153	7.66772
Dodecanedioic acid	239	HILICNEG	C12 H22 O4	229.144	1.148	7.14814	6.94848	7.01356	6.93525	6.98103	7.13282	7.02975	7.06775	7.09235	6.80262	6.81491	6.73573	6.60156	6.54273	6.59877	6.94431	6.86229	6.99493	6.91861	6.96076	7.21543	6.79082	6.72523	6.87538	6.71548	6.81523	6.74654	7.0793	7.04598	6.91933	7.55069	7.37602	7.41923	7.22135	7.08233	7.10343
Dodecanoylcarnitine	1147	HILICPOS	C19 H37 N O4	344.279	4.263	7.71764	7.26853	7.26555	7.55214	7.5225	7.4822	7.74292	7.05828	7.26697	8.28927	8.0895	8.06883	7.48807	7.31613	7.2203	7.49191	7.2617	7.15448	7.18366	7.28562	7.25963	7.48549	7.59988	7.65357	7.0858	7.28186	7.15831	7.94022	7.99065	7.94844	8.47416	8.36598	8.33171	8.19487	8.12254	8.093
Dodecyl sulfate	24	HILICNEG	C12 H26 O4 S	265.148	1.026	8.32132	8.34689	8.40002	8.31695	8.35179	8.29189	8.45957	8.26896	8.69725	8.13673	8.10293	8.04578	7.81048	7.70437	7.85524	8.20868	8.05926	8.00781	8.31476	8.05145	8.30755	8.05908	7.91375	8.03434	8.13583	8.08857	8.15534	8.2642	8.28906	8.17584	8.76102	8.62551	8.60358	8.40356	8.33474	8.31474
Ectoine	6348	HILICPOS	C6 H10 N2 O2	160.108	9.6	6.74267	6.63454	6.6061	6.68937	6.60452	6.58451	6.72143	6.64087	6.67597	6.4607	6.45056	6.26499	6.53379	6.4978	6.54869	6.66799	6.63347	6.66837	6.38386	6.30652	6.38861	6.43355	6.46985	6.44007	6.52977	6.48899	6.51501	6.20993	6.30303	6.22414	6.87421	6.7244	6.66491	7.01713	7.06673	6.94295
Elaidic carnitine	584	HILICPOS	C25 H47 N O4	426.357	3.436	7.81468	7.34622	7.51049	7.73367	7.75982	7.7013	7.25127	7.18306	7.10291	7.93044	8.0494	7.96631	7.0113	6.92415	6.93514	7.08167	6.98968	7.03355	7.49418	7.3502	7.36556	7.22243	7.38201	7.44713	6.95072	6.80515	6.9674	7.6936	7.845	7.68696	9.12725	9.03261	8.92389	8.10013	7.89019	7.95638
Epinephrine(OrL-Adrenaline)	1502	HILICNEG	C9 H13 N O3	242.103	3.444	4.85176	5.04271	5.13041	4.61818	6.11491	4.21884	3.63962	5.26623	5.29825	4.8327	5.23186	4.96286	5.54939	5.58625	5.23344	5.22827	5.26261	5.20298	5.14042	5.09239	5.72989	5.44416	5.21194	5.08389	5.01678	6.029	4.92287	5.54933	5.19158	5.55113	5.70695	5.90643	5.67953	5.6916	5.64528	5.66996
Estroneglucuronide	8514	RPNEG	C24 H30 O8	491.192	6.426	5.59199	5.48171	5.44342	5.66129	5.4925	5.31736	5.55783	5.79231	5.58022	5.21185	5.55732	5.12646	5.12597	5.13403	5.16569	5.48223	5.48674	5.29205	5.36337	5.44048	6.3488	5.48635	5.21956	5.39209	5.3875	5.2342	5.28616	5.49881	5.63909	5.52077	5.84182	6.01362	5.81991	5.77253	5.61875	5.55426
Ethyl 1-methyl-1,2,5,6-tetrahydro-3-pyridinecarboxylate	548	RPPOS	C9 H15 N O2	170.118	4.422	6.44785	5.78167	6.80177	7.15518	6.2327	6.23368	5.9325	7.31642	6.05241	6.77249	5.77619	6.01231	5.86779	5.454	5.36912	5.55227	6.32068	5.20996	6.50426	6.25411	6.65144	6.43343	5.8399	5.2501	4.83988	5.38302	6.62872	4.66276	5.01694	6.5709	6.92791	6.69987	6.21828	5.4231	6.44941	4.83929
Ethyl Butylacetylaminopropionate	5456	HILICNEG	C11 H21 N O3	252.101	8.672	7.10861	6.91696	6.99635	6.70125	6.5487	6.57346	7.01443	6.9133	6.95709	5.46899	5.41001	5.42914	5.19801	5.20675	5.26427	5.45473	5.48814	5.45001	6.79435	6.86546	6.79618	6.45924	6.45887	6.41079	6.97726	6.87366	6.89538	5.62959	5.63555	5.61248	5.94503	5.94429	5.94319	5.78992	5.79204	5.80559
Ethyl N-[(2-isopropyl-5-methylcyclohexyl)carbonyl]glycinate	281	HILICNEG	C15 H27 N O3	268.192	1.121	5.28419	5.21753	5.22668	5.04163	4.6512	5.23052	5.28425	5.27935	5.3536	5.35442	5.48539	4.40552	4.80354	4.81072	5.55382	5.2926	5.06466	5.53941	4.59372	5.10949	4.72849	4.52342	4.59307	3.71206	4.99706	4.14591	4.77825	5.43034	4.77193	3.70948	5.01858	5.52761	5.82814	5.71827	5.63621	5.95501
Ethyl3-oxohexanoate	1419	HILICNEG	C8 H14 O3	157.087	0.916	6.57612	6.51562	6.43672	6.35934	5.55025	5.33008	4.9897	6.09604	7.50439	6.47779	6.02529	5.83268	5.49184	5.51869	5.86099	5.44685	5.93651	6.1322	7.29928	5.73078	4.17206	5.87555	5.37509	5.41445	4.95657	5.18303	5.07618	5.76497	6.74664	6.15955	6.73744	6.31939	7.02414	6.11295	6.0822	5.94738
Ethylmalonic acid	628	HILICNEG	C5 H8 O4	131.035	2.819	8.27825	8.10793	8.16087	7.87591	7.83304	7.86013	8.11625	8.05947	8.07268	7.72597	7.75466	7.76336	7.31971	7.29428	7.32507	7.79886	7.79217	7.88439	8.07847	8.1048	8.11194	7.61409	7.64841	7.67161	8.11281	8.06747	8.00036	7.62414	7.71938	7.69685	7.32238	7.3563	7.37309	7.08965	7.09445	7.07296
Folic acid	586	RPNEG	C19 H19 N7 O6	440.133	4.334	6.23351	7.66622	7.70562	7.44743	7.49315	7.45239	6.98222	7.56378	7.34614	6.83149	7.29882	7.04709	6.66839	7.01636	6.91483	7.26428	7.66022	7.44258	7.73583	7.81427	7.80701	7.61845	7.64055	7.3045	7.44669	7.60206	7.45457	8.08694	7.81996	7.85629	8.21455	8.18524	8.23284	7.83666	8.11713	7.9565
Fumarate	124	RPNEG	C4 H4 O4	115.004	1.584	7.86999	8.16863	7.89552	8.00337	7.98885	8.00081	8.01668	7.95252	7.92036	8.35421	8.48516	8.32257	8.38081	8.44991	8.42425	8.58701	8.78878	8.75479	7.70097	7.88346	7.81857	8.12498	8.10625	7.9753	7.91589	8.15284	7.84825	8.55082	8.46804	8.43387	6.85148	6.82529	6.82646	7.09616	7.25378	6.64843
Gamma-Glutamylcysteine	2856	RPPOS	C8 H14 N2 O5 S	251.07	1.177	6.15524	6.18766	6.19315	6.36887	6.3694	6.27466	6.19774	6.23829	6.18212	6.18732	6.2286	6.3021	6.62143	6.29731	6.56608	6.8955	6.81656	7.16297	6.06885	6.11381	6.09114	6.56251	6.51839	6.65781	6.18377	6.10203	6.03808	6.17832	6.13177	6.14235	7.31488	7.28645	7.18713	8.08262	8.15598	7.93082
Geranylacetate	2547	HILICNEG	C12 H20 O2	195.139	0.829	7.05732	7.05205	7.04137	6.95278	7.03189	7.01332	7.03403	7.08431	7.04662	6.75042	6.81533	6.89847	6.44492	6.52533	6.48406	6.79009	6.64435	6.80453	6.90342	6.89452	6.83479	6.5465	6.63382	6.63153	6.79088	6.77847	6.79508	6.79417	6.96211	6.94061	7.47224	7.34876	7.33125	6.98066	6.99422	7.0402
Ggamma-L-Glutamyl-L-glutamicacid	1105	RPNEG	C10 H16 N2 O7	275.089	0.93	7.04488	7.38891	7.02022	7.11921	7.09726	7.05942	7.16811	7.08867	7.10116	7.07583	6.99507	7.05625	7.09227	7.0486	7.09382	7.27091	7.08608	7.26728	6.9134	6.97647	6.73511	6.86352	6.6744	6.90104	6.89368	6.93687	6.8655	6.83871	7.04637	6.96566	6.05777	6.93788	6.88593	7.20303	7.20053	7.06977
GlcCer(d18:1/16:0)	4964	HILICNEG	C40 H77 N O8	744.564	2.053	7.10454	6.82682	6.82087	6.39247	6.07492	6.01104	7.17628	6.97421	6.86072	6.33598	6.39154	6.38276	6.30868	6.01703	6.16029	6.41991	6.30068	6.56449	6.20225	6.42469	6.49433	5.73342	5.86687	6.22988	6.29665	6.29517	6.13855	5.99681	5.99689	5.96605	6.33329	6.40506	6.78614	6.7473	6.61563	6.58713
Glucoheptonic Acid	323	RPNEG	C7 H14 O8	225.062	0.772	6.70163	6.54706	6.78928	6.68501	6.68993	6.59621	7.09909	6.96674	6.93563	7.16664	7.21629	7.21801	6.73772	6.80152	6.85644	7.64627	7.63269	7.71217	6.53528	6.56393	6.54582	6.44914	6.57729	6.42356	6.91342	6.87483	6.9272	7.11492	7.07611	6.93277	7.3933	7.21902	7.14035	7.99023	8.02736	7.8429
Glucuronamide	13778	RPNEG	C6 H11 N O6	385.11	2.241	6.07625	6.17704	6.26796	6.33023	6.36933	6.36247	6.12618	6.30715	6.14541	5.95899	6.0961	5.96472	6.061	6.02115	6.13369	6.2055	6.31685	6.29517	6.22855	6.21511	6.17906	6.12941	6.14646	6.0811	5.99059	6.10866	6.00861	6.41528	6.19257	6.28896	6.58994	6.55447	6.52575	6.58684	6.63105	6.59212
Glutaconic acid	321	RPNEG	C5 H6 O4	111.009	1.506	8.29338	8.22386	8.22899	8.38561	8.42931	8.37345	8.2676	8.30193	8.26415	7.32157	7.48084	7.18187	6.96193	6.99244	7.03942	7.22042	7.42582	7.41627	8.0936	8.07894	8.05736	8.25931	8.30078	8.3216	8.39675	8.34666	8.29767	7.68219	7.68284	7.60881	8.13761	7.93396	6.91608	8.50874	8.57913	8.4898
Glutamylphenylalanine	2030	RPNEG	C14 H18 N2 O5	293.114	4.531	6.21176	7.28331	6.74563	6.49456	6.55889	6.46059	6.57929	6.95735	6.96403	6.41513	6.21356	6.42604	6.698	6.65081	6.76549	6.82882	6.81814	6.91046	6.73525	7.31633	6.76825	7.06549	6.99347	6.62016	6.37453	6.60926	6.45272	6.87844	6.69803	6.59309	7.15199	7.11895	7.22656	7.41862	7.58373	7.43672
Glutaric acid	576	HILICNEG	C5 H8 O4	131.035	4.103	7.75213	7.65219	7.69708	7.46122	7.53906	7.50995	7.76647	7.71715	7.69535	7.27193	7.26161	7.31688	6.97242	7.01974	6.90634	7.31739	7.32972	7.35593	7.41187	7.48253	7.54766	7.22474	7.26894	7.31183	7.49134	7.50732	7.4585	7.43621	7.4142	7.35361	7.80628	7.95014	7.80146	7.6393	7.64244	7.61389
Glutarylcarnitine	817	RPNEG	C12 H21 N O6	274.13	4.473	5.5242	3.08023	3.03146	4.74253	7.06307	6.69562	4.27764	3.40916	5.16025	4.52854	4.53609	4.91486	5.015	4.28983	4.73462	5.44008	4.75707	5.4839	4.62692	4.94387	5.86012	6.14499	5.21724	4.81924	5.21548	4.47684	6.24344	4.37109	5.51764	4.69371	5.87108	4.83862	4.53341	6.40921	5.40185	5.25905
Glutathione	3	RPNEG	C10 H17 N3 O6 S	306.077	1.394	10.132	10.0244	9.98696	10.2366	10.2266	10.2425	10.306	10.2392	10.2084	9.81451	9.7958	9.80206	9.80842	9.85369	9.8634	9.96436	9.95668	9.96116	9.68781	9.66496	9.71043	10.0363	10.0652	10.0529	10.0774	10.0663	10.0515	9.47019	9.69969	9.65784	10.22	10.093	9.98439	10.5026	10.5545	10.4678
Glutinic acid	1981	RPPOS	C5 H4 O4	129.018	1.521	8.1874	8.06736	8.08645	8.05983	8.11556	8.13208	8.08329	8.17473	8.15623	7.11736	6.85704	6.72539	6.6173	6.57904	6.32464	6.84512	7.01498	7.09609	7.99989	7.9854	7.95499	7.90219	8.01987	8.01928	8.01617	8.00075	8.05429	7.49031	7.30023	7.45945	7.90594	7.84593	7.3648	7.97912	8.08453	8.03664
Gly-DL-Phe	11452	RPPOS	C11 H14 N2 O3	223.108	4.234	6.42101	6.74842	6.71263	6.25113	6.53337	6.52548	6.6832	6.59432	6.51602	6.41579	6.42679	6.41886	6.54278	6.46407	6.52123	6.72926	6.71199	6.52873	6.60963	6.67205	6.6886	6.5526	6.65365	6.70142	6.84368	6.91619	6.76019	6.52384	6.59129	6.6195	6.28367	6.26322	6.32423	6.43327	6.66581	6.34066
Gly-Lys	6307	RPPOS	C8 H17 N3 O3	204.134	1.938	6.78361	7.10621	7.1428	6.91419	7.00019	6.97647	6.79642	6.97988	6.87211	6.76393	6.9498	6.81997	6.66161	6.73505	6.43949	6.98439	6.95626	7.10208	7.09536	7.15041	7.13535	7.00986	7.09309	6.84241	6.96857	7.04646	6.96864	7.42516	7.24277	7.19948	7.50452	7.43222	7.41041	7.31079	7.56044	7.39342
Gly-Pro(Glycylproline)	768	RPNEG	C7 H12 N2 O3	217.083	0.904	6.99536	7.30696	7.0143	7.32729	7.26426	6.8111	7.00138	6.96932	7.06111	7.50352	7.47619	7.40413	7.39074	7.41075	7.46274	7.7367	7.70397	7.66426	7.29405	7.4372	6.76065	7.09687	7.12093	7.20882	7.20027	7.20293	7.14266	7.54988	7.60383	7.62807	7.73663	7.7538	7.70846	7.80719	7.76898	7.6611
Gly-thr	7121	RPPOS	C6 H12 N2 O4	177.087	1.037	7.64678	7.00779	7.20303	7.0249	7.03012	7.09656	6.90655	6.55631	6.60038	6.03001	6.3579	6.25523	5.87951	6.03757	5.93399	6.05581	6.17534	6.04156	6.79574	6.85478	6.92769	6.38233	6.43531	6.38532	6.50395	6.23515	6.34935	6.38014	6.3406	6.23792	6.79499	6.58143	6.22381	7.12382	7.15238	6.98023
Glycerophosphoglycerol	92	RPNEG	C6 H15 O8 P	245.043	0.843	8.54505	8.36157	8.43813	8.63783	8.58851	8.58429	8.20252	8.14936	8.15842	8.45809	8.48124	8.44024	8.59577	8.63487	8.64437	8.49622	8.51786	8.49726	8.41305	8.37224	8.47815	8.6783	8.70909	8.69479	8.45635	8.46591	8.45233	8.87514	8.78916	8.80025	8.76227	8.56107	8.48816	8.84703	8.94502	8.83642
Glycine	2654	RPPOS	C2 H5 N O2	76.0393	4.708	7.75764	7.76256	7.85021	7.65529	7.70101	7.72911	7.92842	7.9288	7.94344	7.00108	7.11562	7.03549	6.75571	6.78069	6.81887	7.09819	7.20821	7.14045	7.60962	7.63253	7.6597	7.28697	7.38239	7.21094	7.19921	7.3054	7.27392	7.50706	7.3224	7.35454	7.66727	7.57422	7.65431	7.40349	7.51873	7.35019
Glycochenodeoxycholic acid	4261	RPNEG	C26 H43 N O5	448.307	6.946	5.52377	6.50245	6.58333	6.39462	6.46627	6.37732	5.98079	6.32635	6.24452	5.63897	6.18815	5.90796	5.60201	5.93477	5.79717	6.17969	6.56646	6.35242	6.69681	6.76518	6.78324	6.52603	6.56648	6.22372	6.39891	6.51296	6.41983	7.00972	6.80547	6.77152	7.14808	7.13499	7.1802	6.84333	6.99502	6.80886
Glycocholicacid	8764	RPNEG	C26 H43 N O6	464.302	6.561	5.46953	5.8881	6.17735	5.90127	5.89326	5.78088	5.48277	5.77864	5.57285	5.20503	5.75689	5.21262	4.98248	5.48508	5.38105	5.56619	6.15813	5.95382	6.19058	6.29161	6.2948	6.21552	6.23524	5.79017	5.82091	6.10018	5.88825	6.67623	6.29634	6.34591	6.7896	6.71316	6.75167	6.44011	6.60093	6.45537
Guanine	2053	RPPOS	C5 H5 N5 O	152.057	3.43	7.91722	7.75612	7.85331	7.03601	6.98561	7.10457	7.42055	7.4245	7.43197	7.85522	7.86064	7.83212	7.00343	7.07712	7.0928	7.60437	7.58254	7.59386	7.65462	7.70523	7.50262	7.00998	7.14621	7.1831	7.38262	7.55275	7.38153	7.56505	7.48208	7.57632	8.23443	8.11075	8.19087	7.61063	7.78526	7.78167
Guanosine	7083	RPPOS	C10 H13 N5 O5	284.099	3.429	7.28486	7.10222	7.20055	6.28125	6.22715	6.17703	6.74728	6.80537	6.64374	7.18863	7.21739	7.18432	6.29432	6.36232	6.35633	6.93181	6.94401	6.93993	6.9412	7.04509	6.83231	6.23934	6.41019	6.49661	6.73557	6.84477	6.68956	6.86933	6.77513	6.89571	7.58771	7.46271	7.53161	6.9232	7.0964	7.13189
Guanosine monophosphate (GMP)	1003	RPNEG	C10 H14 N5 O8 P	362.051	1.4	7.75481	8.02524	7.91984	7.80413	7.96837	7.86573	7.76468	7.84443	7.53524	7.65269	7.8418	7.83952	7.47364	7.37861	7.40123	7.67383	7.36319	7.48156	7.77625	7.84359	7.78204	7.56351	7.58209	7.62433	7.77341	7.9803	7.76208	7.96172	7.64518	7.85012	8.30928	8.07236	8.03335	7.3382	7.57554	7.20913
HMBA	5003	HILICPOS	C10 H20 N2 O2	201.16	7.607	5.32639	6.03379	5.42364	5.90813	5.35808	5.84809	6.16441	5.81725	5.70266	5.1891	5.14922	5.45109	5.23766	5.11808	5.00538	5.45583	5.66952	5.20424	5.78846	5.59883	5.74661	5.60753	5.78791	5.48439	5.23712	5.23207	5.5677	5.70798	5.37711	5.76636	6.93454	5.88225	6.08721	5.33575	5.71686	5.93882
HOOA lactone	3808	HILICPOS	C8 H10 O3	187.096	7.323	7.55702	7.45082	7.49612	7.28065	7.23615	7.32192	7.60712	7.61798	7.59364	5.45557	5.90049	5.50518	5.45522	5.225	5.20256	5.82948	5.4766	5.83767	7.35308	7.44514	7.36358	6.96192	7.0971	7.05668	7.5023	7.60341	7.50106	5.67304	5.63208	5.86552	6.02493	5.9774	5.96389	5.76703	5.82515	5.73187
Heptadecanoyl carnitine	3413	HILICPOS	C24 H47 N O4	414.358	3.524	7.15779	6.60615	6.98467	6.94915	6.88786	6.91753	6.59094	6.4099	6.57691	7.06861	7.23653	7.16438	5.97018	5.83551	5.92215	5.80446	5.79653	5.92909	6.87645	6.70938	6.65187	6.2911	6.10539	6.39571	6.33542	5.94003	6.31611	6.3993	6.78391	6.39809	8.10269	8.05945	7.89366	7.18816	6.99674	7.04089
Hexadecanamide	48	HILICPOS	C16 H33 N O	256.263	0.838	7.12853	7.24272	7.67345	8.46665	10.1075	7.25538	6.76706	7.64327	7.51728	7.38339	6.4188	7.60423	7.04491	6.52566	6.78114	6.91891	8.00626	9.1355	6.81027	7.41307	7.17959	6.57095	6.61622	6.80706	7.89397	6.67036	7.54158	7.10503	7.20876	7.8554	7.25933	8.05863	7.38355	7.94692	7.27834	7.36241
Hexanoylcarnitine	717	HILICPOS	C13 H25 N O4	260.185	6.627	7.79182	7.74764	7.69411	7.66633	7.56608	7.52271	7.36302	7.23689	7.31638	7.96612	7.96624	7.939	8.08789	8.1321	8.1286	7.92292	7.94995	7.95729	7.80933	7.8228	7.78721	7.57987	7.50223	7.52227	7.4169	7.43221	7.3944	7.87305	7.83615	7.85616	7.60582	7.45423	7.43671	8.02387	8.06455	7.96696
Hexanoylglycine	5	RPNEG	C8 H15 N O3	172.098	4.514	7.06936	6.74305	7.85502	7.33593	8.23063	7.0857	7.68463	7.98303	7.07133	6.77255	7.32165	8.36657	6.88712	7.29115	6.57683	7.20665	7.24792	7.31312	6.70724	8.17194	5.53587	6.97485	6.68275	6.42755	6.73374	6.72392	7.02059	6.62552	7.06817	6.71161	8.31894	6.34563	6.69622	7.04868	6.95932	4.82453
Hexylamine	13715	RPPOS	C6 H15 N	102.128	2.75	6.63558	6.90857	6.55201	6.49635	6.42124	6.39668	6.79983	6.85013	6.85793	6.6044	6.40537	6.49043	6.53572	6.53135	6.87134	6.70239	6.86312	6.91757	6.62583	6.77269	6.76338	6.49147	6.68268	6.47914	6.55829	6.86463	6.35279	6.48323	6.79744	6.8034	7.1846	7.31757	7.31423	7.17043	7.33051	7.32452
Histamine	9163	HILICPOS	C5 H9 N3	223.166	10.812	5.3452	5.37699	5.37384	5.24749	5.26131	5.23242	5.35304	5.36839	5.36331	5.07573	5.07619	5.07611	4.79765	4.77572	4.78326	5.03813	5.06221	5.12281	6.31798	6.46558	6.31843	6.07424	6.184	6.25723	6.59748	6.58503	6.57905	6.14537	6.1386	6.06429	6.5459	6.54024	6.46547	6.69105	6.69914	6.61753
Homoarginine	8363	HILICPOS	C7 H16 N4 O2	189.134	10.088	5.59836	6.74674	6.13008	5.76813	5.70047	5.60272	6.22128	6.64241	6.49478	5.7813	5.81833	5.96306	6.21265	5.67037	5.85554	6.14046	6.16401	6.73133	5.85278	6.28872	5.93392	5.96108	5.76827	6.00126	6.23918	6.00908	6.24329	6.29827	6.39857	6.1904	6.05727	6.20258	6.5211	6.73756	6.98886	6.28392
Hydroxypropionylcarnitine	6681	RPPOS	C10 H19 N O5	234.134	4.18	5.6118	5.78377	5.7234	5.51618	5.64589	5.55906	5.64761	5.78764	5.79069	5.42232	5.4925	5.44058	5.35601	5.37136	5.43236	5.81469	5.31744	6.45961	5.64391	6.46389	5.64401	6.09835	6.08374	5.55912	5.93923	4.87813	6.25346	6.50808	5.75007	5.7253	5.86968	5.86011	5.88308	6.5212	7.7314	6.07106
Hydroxytryptophol	4428	RPPOS	C10 H11 N O2	377.146	4.656	6.72173	7.48418	7.26654	7.23977	7.24177	7.13489	6.95331	7.31215	7.25078	7.05207	7.17188	7.10071	7.01677	7.10488	7.0789	7.34664	7.48339	7.39564	7.37491	7.42162	7.39299	7.29702	7.36831	7.20185	7.35584	7.37364	7.33601	7.56776	7.45481	7.46239	7.65571	7.68576	7.70417	7.58039	7.74335	7.52895
Hypoxanthin	333	RPPOS	C5 H4 N4 O	137.046	1.462	7.70744	7.59278	7.60773	6.74574	6.45761	6.85145	6.42108	6.4197	6.48721	7.74027	7.83954	7.73764	6.49012	6.42201	6.21483	6.5984	6.67121	6.82783	7.68413	7.69014	7.37485	6.69883	6.73754	6.78904	6.68562	6.57103	6.48917	8.45835	8.21248	8.22029	9.22257	9.18461	9.26032	8.43119	8.56387	8.521
Hypoxanthine	202	HILICPOS	C5 H4 N4 O	137.046	5.269	8.02564	7.80165	7.77447	6.09052	6.07983	6.06085	6.18327	6.16376	7.24229	8.13357	8.26025	8.15447	5.64726	5.66201	5.65822	6.04865	6.09063	6.05697	7.94017	7.93799	7.44645	5.80948	5.84244	5.78564	5.9006	5.92148	5.90604	8.73175	8.53812	8.53646	9.61462	9.50847	9.56577	8.93709	9.06838	9.07796
Icosadienoicacid	10276	HILICPOS	C20 H36 O2	309.279	1.654	7.16292	7.4351	6.98833	6.82434	7.3604	6.74454	6.99232	6.88662	6.50302	6.63392	6.86435	6.50243	6.42332	7.21487	6.55268	5.80846	6.87417	6.57825	6.74616	6.75531	6.35231	7.14737	6.67356	6.90516	6.61684	7.35601	5.6572	6.7532	6.74753	6.72383	7.21192	6.5963	6.93078	6.2603	6.69261	6.0905
Imidazol-5-yl-pyruvate	9209	RPPOS	C6 H6 N2 O3	155.045	1.944	7.35744	6.8485	6.98708	7.10131	7.14629	7.1816	7.42949	7.2195	7.38499	6.73738	6.70448	6.79731	6.61419	6.46717	6.57304	6.67843	6.37918	6.16091	6.86416	6.74634	6.58015	6.50133	6.62366	6.73375	7.03982	6.98235	7.15684	6.6836	6.74447	6.7472	7.25349	6.65013	7.13543	6.97517	7.09093	7.23411
Indole-3-acetaldehyde	1859	HILICPOS	C10 H9 N O	160.076	1.1	5.76225	7.0696	7.15404	7.26534	7.40387	7.27183	6.64271	7.38486	7.21168	6.69195	7.18308	6.96274	6.56733	6.89874	6.85395	7.08495	7.56011	7.40114	7.25541	7.38448	7.30778	7.24054	7.29629	6.85347	6.93328	7.0615	6.97432	7.61457	7.38845	7.41341	7.74607	7.6533	7.6904	7.43729	7.64203	7.39875
Indole-3-acetaldoxime	18304	RPNEG	C10 H10 N2 O	287.065	3.814	5.23383	5.66208	5.62337	5.48934	5.2868	5.34255	5.65624	5.84009	5.84286	5.35347	5.37022	5.4214	5.46868	5.27064	5.48657	5.56072	5.54773	5.74374	5.32676	5.42198	5.49938	5.50608	5.63005	5.44228	5.22339	5.29032	5.29139	5.22913	5.36883	5.14376	5.30549	5.33851	5.34956	5.36613	5.75561	5.42804
Indole-3-lactic acid	11029	RPPOS	C11 H11 N O3	206.081	4.963	5.78254	6.31775	6.2858	6.13621	6.01187	6.04105	5.94753	6.42921	6.11561	6.02443	6.12357	5.93673	5.76952	5.96367	6.05111	6.45736	6.71833	6.54641	6.37862	6.45787	6.40148	6.30422	6.38873	6.20413	6.28528	6.72707	6.28956	6.77717	6.49682	6.66152	6.932	6.89947	6.91395	6.96006	7.15487	6.96158
Indole-3-pyruvicacid	10825	RPPOS	C11 H9 N O3	204.066	3.1	6.17563	6.1532	6.63038	6.23955	6.4259	6.3958	6.94486	6.9226	6.95279	6.40336	6.41087	6.24423	6.21614	6.25401	6.26123	6.91192	6.99335	7.00238	6.17185	6.39669	6.25996	6.34832	6.40045	6.51088	6.86719	6.92374	6.88475	6.58082	6.35868	6.55918	6.80425	6.76428	6.65322	7.15103	7.23574	7.10143
Inosine	164	RPNEG	C10 H12 N4 O5	267.074	3.394	7.21678	8.22142	7.30801	6.51463	6.34217	6.20902	6.96941	7.24321	7.1212	7.18873	7.24579	7.14112	6.6235	7.00581	6.81915	7.29661	7.76502	7.41032	7.55067	7.99437	8.01	7.75952	7.53669	7.14709	8.10993	8.37864	8.17242	8.22685	8.17445	8.04214	7.83132	7.71971	7.77148	7.63056	8.66815	8.01849
Isononadecasphinganine	2667	HILICPOS	C19 H41 N O2	316.321	1.813	6.03164	5.82379	6.19123	5.84381	6.03107	6.09135	5.87615	5.91671	5.84955	5.65894	6.0142	6.10044	5.53204	5.31565	5.29063	5.60417	5.57124	5.53059	5.93112	5.71517	5.89949	5.43553	5.41941	5.42047	5.62753	5.55786	5.5961	5.83809	5.84718	5.76794	7.96876	7.87	7.72962	7.59817	7.35687	7.36632
Isoprenaline	3880	RPNEG	C11 H17 N O3	210.113	4.348	4.9044	5.40984	5.67249	4.56887	3.74538	4.54862	4.75268	4.83218	6.01696	4.93856	2.62068	5.45338	4.78439	5.15017	4.36428	4.92392	4.96899	5.11062	5.51144	5.6639	3.71615	4.9249	6.5161	6.0122	4.22599	4.31017	4.19786	4.7178	6.4582	4.70791	5.91798	4.94462	4.98212	5.19315	5.17372	5.03806
Isoprene	369	HILICPOS	C5 H8	86.0963	9.313	8.22784	8.32768	8.35704	8.43842	8.4395	8.33072	8.31422	8.35658	8.32945	8.0813	8.19506	8.1191	8.12872	8.1405	8.16513	8.28567	8.34327	8.31873	8.23513	8.27846	8.26095	8.13141	8.14011	8.08433	8.13246	8.15383	8.10013	8.32534	8.29271	8.31258	8.79879	8.7088	8.62893	8.75475	8.75591	8.67837
Isoquinoline	5093	HILICPOS	C9 H7 N	130.065	9.114	7.08931	7.13374	7.22803	7.1978	7.23799	7.20815	7.06296	7.13497	7.10553	6.92849	6.96904	6.91238	6.90708	6.89325	6.96246	6.90038	7.10525	7.09417	7.00903	7.0196	6.8256	6.96432	6.82916	6.93869	6.97817	6.96849	6.80935	7.11467	7.0103	7.09124	7.54359	7.48045	7.45607	7.50741	7.51762	7.43372
Isovalerylglutamic acid	93	RPNEG	C10 H17 N O5	230.103	4.523	7.1981	7.15672	7.16622	6.24465	5.90814	6.07574	8.86152	8.7085	8.85179	5.37488	5.32241	5.94029	4.80416	4.85373	5.37754	6.51233	6.67064	6.38933	6.81424	6.85548	7.00488	5.86557	5.89716	5.88006	8.68439	8.69374	8.72758	6.11117	6.08959	5.64554	5.54679	5.81901	6.23421	7.04423	7.11864	7.00409
Isoxanthopterin;2-Aminopteridine-4_7-diol	4627	RPNEG	C6 H5 N5 O2	178.037	0.895	5.5888	5.79096	5.65332	5.69625	5.67246	5.76316	5.70299	5.90886	5.77538	6.01073	5.98677	5.64087	6.34232	6.46553	6.47588	6.50809	6.69849	6.45082	5.51521	5.7536	5.5257	6.40714	6.58159	6.05653	6.41435	6.68312	6.46809	6.52667	6.39362	6.42593	6.3994	6.09646	6.33326	6.91888	7.11871	7.00101
Kinetin;N-Furfuryl-Adenine	720	RPNEG	C10 H9 N5 O	429.154	4.225	6.57023	6.77688	6.87796	7.161	7.21495	7.10777	6.72705	6.89233	6.79826	6.62812	6.77434	6.71974	7.24163	7.22968	7.31826	7.22093	7.41166	7.32564	6.80087	6.85678	6.84387	7.23826	7.35218	7.11484	6.99965	7.0088	6.91968	7.16701	6.81827	6.8144	7.4282	7.24826	7.2765	7.79248	7.939	7.74549
L-(+)-Lactic acid	4	HILICNEG	C3 H6 O3	89.0241	5.504	9.55767	9.95808	9.93741	10.1139	10.1942	10.1168	9.96636	10.048	9.98156	10.275	10.3956	10.3157	10.0849	10.1748	10.123	10.4978	10.4861	10.4963	9.88758	9.89544	9.89881	10.2941	10.2338	10.1651	9.9768	10.0198	9.99086	10.4714	10.3742	10.4105	10.6321	10.5272	10.5561	10.5368	10.657	10.5279
L-(-)-Methionine	99	RPPOS	C5 H11 N O2 S	150.058	1.331	9.21482	9.37736	9.4123	9.46955	9.45409	9.47866	9.46246	9.44058	9.3713	9.11849	9.24602	9.18544	9.25716	9.24289	9.29353	9.38643	9.47308	9.40982	9.30349	9.3792	9.29315	9.29091	9.38377	9.27162	9.28723	9.3531	9.26581	9.48759	9.30304	9.32959	9.81146	9.73502	9.76488	9.78374	9.85042	9.73353
L-?-Glutamyl-L-leucine	2743	HILICNEG	C11 H20 N2 O5	259.13	1.94	5.06393	5.05244	3.76082	5.12851	5.39451	5.04058	4.89409	6.5955	5.42595	4.68669	5.59045	5.84361	4.96633	4.87344	4.58447	4.97087	5.23295	4.78077	5.25315	5.1087	5.08659	4.96826	4.94096	4.84047	4.72449	5.2613	4.92706	4.05076	4.66112	5.19514	5.49338	5.77437	5.16328	5.2208	5.13841	3.62203
L-?-Glutamyl-L-valine	1752	RPPOS	C10 H18 N2 O5	247.129	3.88	7.492	8.12239	7.70501	7.67927	7.73851	7.74544	7.4604	7.80645	7.71576	7.09437	7.21304	7.15823	7.35038	7.29352	7.3851	7.54071	7.75508	7.74155	7.53601	8.05631	7.66004	7.78569	7.71429	7.39578	7.3083	7.50911	7.28098	7.74535	7.56778	7.52327	7.9513	7.93222	7.98644	8.16411	8.31655	8.11406
L-Formylkynurenine	6201	RPNEG	C11 H12 N2 O4	235.072	3.838	6.32602	6.46274	6.62216	6.42337	6.53238	6.61439	6.35126	6.52778	6.48174	6.20056	6.12382	6.21144	6.23217	6.20686	6.39704	6.38592	6.40049	6.4397	5.84089	5.96627	5.61506	5.54188	5.64731	5.51309	5.60363	5.4767	5.70588	5.94539	5.83087	5.65165	6.32956	6.13837	6.24399	6.06723	6.2918	5.92506
L-Glutamic acid	127	RPPOS	C5 H9 N O4	148.06	0.809	8.94829	8.7545	8.78452	8.84117	8.82964	8.83512	8.87221	8.80163	8.77712	8.19714	8.23875	8.21653	8.04976	8.04407	8.04005	8.29343	8.22409	8.28422	8.58099	8.55029	8.52446	8.5206	8.61465	8.58851	8.67039	8.64624	8.63911	8.11521	8.16266	8.13577	9.11916	9.00491	9.01349	9.38482	9.38408	9.37357
L-Glutamine	1194	HILICNEG	C5 H10 N2 O3	145.062	10.985	7.35682	7.12231	7.17194	7.17119	7.11961	7.47108	7.26484	7.04916	7.17071	6.92215	6.87525	7.07142	6.96561	6.92409	6.85944	7.20192	7.13917	6.98864	7.02021	6.88001	6.95203	6.93005	7.20761	6.87733	7.17555	6.9704	7.14706	7.00564	7.05982	7.04228	7.69624	7.27428	7.52855	7.41924	7.5121	7.3011
L-Glutaminyl-L-Leucine	2166	RPNEG	C11 H21 N3 O4	258.146	3.952	5.99188	7.01094	6.52555	6.22142	6.08058	6.04156	6.63995	6.79567	6.89458	6.38695	6.06105	6.19814	6.35666	6.30095	6.57524	6.96194	6.83809	6.8181	7.03601	7.33166	6.46339	6.15533	6.23385	6.16138	6.52152	6.83264	6.61054	6.7438	6.65733	6.76292	6.05334	6.01755	5.93187	6.4885	6.66744	6.40361
L-Glutamyl1-phosphate	3406	RPNEG	C5 H10 N O7 P	226.012	1.689	6.93986	7.3061	7.31625	7.20223	7.16644	7.14689	7.17622	7.24622	7.18004	7.02161	7.12223	7.10829	6.79971	6.60802	6.8382	7.15893	7.17403	7.15357	7.17803	7.2254	7.27979	7.00833	7.0682	6.96063	7.07436	7.04945	7.02535	7.28644	7.32087	7.28757	7.43131	7.36029	7.01117	7.22358	7.25098	7.24564
L-Glutathione (reduced)	4	RPPOS	C10 H17 N3 O6 S	308.091	1.398	10.5215	10.3658	10.3702	10.6641	10.628	10.6634	10.7017	10.6373	10.5977	10.2013	10.1551	10.1782	10.2734	10.2449	10.2904	10.3615	10.3495	10.3566	10.0743	10.1025	10.0854	10.4147	10.4986	10.4599	10.488	10.4938	10.4667	9.82897	10.0821	9.99186	10.5817	10.4688	10.3798	10.9035	10.93	10.8755
L-Glutathione oxidized	57	RPPOS	C20 H32 N6 O12 S2	307.083	2.599	9.4427	9.57531	9.82288	9.71062	9.82344	9.79907	9.62796	9.7774	9.63733	9.07334	9.35236	9.20528	9.08701	9.22594	9.1902	9.44468	9.54051	9.39301	9.77711	9.72466	9.66759	9.51591	9.68735	9.48449	9.56193	9.40848	9.61348	9.79995	9.61476	9.69257	10.2555	10.174	10.1703	9.95803	10.009	9.91977
L-Histidine	6820	RPPOS	C6 H9 N3 O2	156.077	1.028	7.77693	7.97342	7.95829	7.95044	7.96778	7.92204	7.89685	7.79724	7.81771	7.32299	7.59494	7.49732	7.47293	7.46254	7.44229	7.61322	7.6257	7.59971	7.78626	7.93703	7.90884	7.75726	7.82029	7.66436	7.75298	7.75642	7.73973	7.69826	7.67588	7.32191	7.96607	8.00289	7.98556	7.58128	7.52544	7.83982
L-Histidinol	7194	HILICPOS	C6 H11 N3 O	174.124	8.702	6.69143	6.8788	6.85846	6.64021	6.63387	6.6306	6.76359	6.73683	6.7707	6.5422	6.62185	6.61878	6.34552	6.39279	6.4184	6.71532	6.79205	6.76403	6.75474	6.85693	6.82234	6.52428	6.62552	6.47171	6.67335	6.71456	6.65532	6.92695	6.80053	6.84669	7.1943	7.11301	7.07353	7.13747	7.17243	7.05458
L-Hypoglycin	4472	RPNEG	C7 H11 N O2	140.072	4.121	5.01862	5.77439	5.40994	4.67691	6.4971	6.64438	6.05897	4.8359	7.42415	5.44279	4.54151	5.48389	4.65484	6.09894	4.59154	5.25143	5.0073	5.64564	5.36593	5.23933	4.67233	4.86216	5.14184	4.91958	6.15866	5.60296	5.56554	5.45504	4.52536	5.94772	5.6384	5.57243	6.0243	5.27591	5.53528	5.33689
L-Isoleucic acid	454	HILICNEG	C6 H12 O3	131.071	3.105	7.72872	7.84595	7.89658	7.94298	7.99934	7.98449	7.78938	7.92088	7.8578	7.68225	7.71434	7.73356	7.75291	7.78705	7.78507	7.98408	8.08801	8.16139	7.85431	7.91606	7.8738	8.16888	8.1551	8.08113	7.86809	7.90687	7.7881	8.05447	7.99395	8.03727	8.57966	8.47455	8.49712	8.38149	8.49901	8.38479
L-Isoleucine	18	RPPOS	C6 H13 N O2	132.102	2.257	9.83722	10.0878	10.0432	10.0643	10.078	10.0627	10.0406	10.0426	9.99409	9.77961	9.85948	9.78903	9.83157	9.84603	9.87065	9.99673	10.0747	10.0203	9.97454	10.0199	9.99889	9.8916	9.95921	9.85108	9.89486	9.92496	9.88065	10.1173	10.0133	10.0265	10.4132	10.3552	10.3518	10.2932	10.4312	10.3439
L-Isoleucyl-L-alanyl-D-arginine	6736	RPNEG	C15 H30 N6 O4	357.226	3.743	5.12902	6.20991	6.04399	5.29813	5.15819	5.15498	5.15274	5.76578	6.04629	5.96168	5.61061	5.54697	5.31964	5.33758	6.02528	6.38542	5.94095	5.11708	6.83248	5.72385	5.98142	4.8862	4.94891	4.90185	5.69719	5.02568	6.1917	5.2098	6.17523	5.14328	5.51181	5.72046	5.41369	6.60939	6.1792	6.26527
L-Kynurenine	9534	RPPOS	C10 H12 N2 O3	209.092	3.655	6.24213	6.89169	6.9168	6.98185	6.97396	6.95893	6.65251	6.87392	6.81781	6.43787	6.48257	6.4325	6.75756	6.77029	6.85239	6.87276	7.00725	6.93909	6.7199	6.82191	6.77698	6.64324	6.67404	6.63597	6.58042	6.65194	6.62686	6.94173	6.73347	6.7983	7.37803	7.3271	7.31418	7.17504	7.30883	7.21609
L-Leucine	4760	HILICNEG	C6 H13 N O2	130.087	9.335	6.4849	6.58082	6.60632	6.66862	6.65714	6.62578	6.61253	6.61812	6.58815	6.36623	6.4656	6.39035	6.28196	6.32129	6.38603	6.49763	6.52993	6.57034	6.53566	6.55241	6.46066	6.36275	6.39207	6.34795	6.36883	6.36403	6.39506	6.5481	6.54312	6.53823	7.00872	6.93474	6.84484	6.92909	6.93082	6.88722
L-MethionineS-oxide	3670	RPPOS	C5 H11 N O3 S	166.053	1.321	7.80972	7.92158	7.89366	7.88373	7.87341	7.85826	8.03907	7.97361	7.98047	7.61461	7.57505	7.61005	7.476	7.40645	7.53125	7.67745	7.68081	7.67302	7.88962	7.9253	7.87526	7.61298	7.55458	7.55546	7.61228	7.82646	7.6905	7.87623	7.87419	7.90461	8.06543	8.16522	8.16199	7.66254	7.88869	7.67149
L-N2-(2-Carboxyethyl)arginine	970	RPPOS	C9 H18 N4 O4	247.14	1.456	6.83529	7.03561	6.97805	7.37976	7.37085	7.30935	7.07948	7.15783	7.04702	7.70474	7.77681	7.74109	7.86622	7.86614	7.91115	8.15504	8.15979	8.15596	6.90786	6.88561	6.94526	7.54745	7.6174	7.59211	7.15468	7.16834	7.09241	7.33106	7.37284	7.30845	7.65155	7.53654	7.47322	7.9099	8.00731	7.87575
L-Octanoylcarnitine	1497	HILICPOS	C15 H29 N O4	288.217	5.654	7.371	7.1854	7.17711	7.25093	7.1988	7.19889	7.15496	6.87866	6.92543	7.77234	7.75676	7.71647	7.82657	7.75544	7.77339	7.71695	7.6304	7.65886	7.24321	7.25389	7.23066	7.22536	7.33234	7.25135	6.97359	7.0458	6.89213	7.61536	7.62595	7.63292	7.47588	7.32967	7.34999	7.78869	7.89588	7.74659
L-Phenylalanine	7	RPPOS	C9 H11 N O2	166.086	3.837	9.91775	10.0941	10.1391	10.1375	10.1701	10.1564	10.0578	10.1216	10.0742	9.85001	9.91192	9.85439	9.91531	9.96223	9.92423	10.095	10.1694	10.1617	10.0301	10.0444	10.0206	10.0116	10.0012	9.97486	9.96825	10.0204	9.97759	10.1873	10.0378	10.052	10.5226	10.4506	10.4559	10.4756	10.4349	10.4274
L-Pyroglutamic acid	33	RPPOS	C5 H7 N O3	130.05	1.698	9.38704	9.73545	9.77961	9.66977	9.70904	9.68206	9.52973	9.72807	9.64232	9.53469	9.6495	9.57263	9.41606	9.46595	9.49245	9.74836	9.84855	9.79768	9.66157	9.70201	9.6754	9.60073	9.66083	9.5068	9.50144	9.57028	9.49303	9.91034	9.775	9.77119	10.1321	10.0488	10.074	9.96572	10.0684	9.94902
L-Threonicacid	211	RPNEG	C4 H8 O5	135.03	0.849	8.15606	8.16959	8.19762	8.2242	8.16294	8.1422	8.29762	8.35435	8.32197	8.05621	8.10673	8.05121	7.84874	7.90279	7.90872	8.23358	8.25925	8.23714	8.0393	8.0714	8.09119	8.04341	8.08101	8.07614	8.33698	8.31612	8.30049	8.23464	8.23683	8.20183	8.27147	8.18096	8.1078	8.39344	8.42443	8.3872
L-Threonine	3302	HILICNEG	C4 H9 N O3	118.051	10.608	7.05512	6.89081	6.91062	6.90504	6.8806	7.13862	6.99278	6.8544	6.93561	6.66351	6.634	6.7274	6.72995	6.65711	6.65269	6.92295	6.85962	6.74703	6.75051	6.63635	6.66211	6.67941	6.90438	6.62731	6.86557	6.7149	6.80987	6.7223	6.74396	6.61718	7.39657	7.04292	7.20619	7.1786	7.20542	7.04612
L-Tyrosine	21	RPPOS	C9 H11 N O3	182.081	1.896	9.60438	9.75311	9.79206	9.80925	9.85681	9.84905	9.71811	9.79463	9.72949	9.46766	9.57551	9.51489	9.65193	9.65575	9.69107	9.75558	9.84213	9.81969	9.67244	9.7117	9.68818	9.71755	9.77814	9.68659	9.67288	9.6937	9.65287	9.85262	9.6756	9.6987	10.1741	10.1064	10.1172	10.1606	10.2378	10.1389
L-Tyrosinemethylester	20541	RPPOS	C10 H13 N O3	196.097	3.983	6.00745	6.25153	5.95526	5.87652	5.89073	5.95853	5.74327	6.30066	6.26623	5.82626	5.75531	5.8352	5.79083	5.88395	5.74482	5.89513	6.10152	6.2703	5.96018	5.8819	5.6286	5.41417	5.56962	6.22033	5.85881	5.73221	5.50127	5.79964	5.86968	5.91528	6.19393	6.12533	6.23145	6.69221	6.66766	6.61195
L-Valine	30	RPPOS	C5 H11 N O2	118.086	1.129	9.52453	9.64992	9.69934	9.73189	9.7385	9.73104	9.60657	9.70878	9.65471	9.42153	9.54547	9.4848	9.52007	9.52	9.55842	9.66233	9.73128	9.70929	9.57954	9.62203	9.58209	9.56245	9.59673	9.52493	9.52501	9.5618	9.52664	9.76034	9.60325	9.62029	10.085	10.0244	10.0391	10.0528	10.1115	10.003
Lauroyl diethanolamide	825	HILICPOS	C16 H33 N O3	288.253	1.062	7.20801	7.56095	7.66606	7.70426	7.51711	7.61858	7.96466	7.69094	7.57602	7.07711	7.51959	6.92233	7.07274	6.97748	7.09471	7.47879	7.2094	7.32792	7.60757	7.57116	7.36625	7.18893	6.99449	7.01433	7.39488	7.31844	7.36258	7.30958	7.51377	7.59575	8.03397	7.29067	7.40872	7.46325	7.46032	6.78793
Leu-Glu	735	RPPOS	C11 H20 N2 O5	261.145	4.499	7.57631	8.3763	7.81071	7.71856	7.81599	7.79635	7.64386	8.03692	7.80971	7.35842	7.31015	7.31244	7.6099	7.46174	7.60258	7.76006	7.93507	7.99566	7.65933	8.33332	7.79009	7.92103	7.87312	7.56896	7.43834	7.77096	7.4224	7.93515	7.68245	7.61875	8.18142	8.10566	8.25756	8.38244	8.53564	8.31719
Leu-Pro(Leucyl-Proline)	4567	RPPOS	C11 H20 N2 O3	251.137	4.587	6.08113	4.17697	6.25943	6.23889	6.20714	6.01964	6.12264	6.07316	5.95793	5.67022	6.04055	5.94006	5.90701	4.34889	6.26493	6.52634	4.80739	6.53221	5.8977	6.8067	7.37124	5.08321	5.45147	4.72286	6.34568	5.65631	6.39727	5.20981	6.75861	6.33179	6.32082	6.32357	6.37325	5.60847	5.27337	7.45671
Leucine	242	HILICPOS	C6 H13 N O2	132.102	9.314	8.33134	8.42409	8.45469	8.52684	8.51093	8.40886	8.42263	8.43338	8.41245	8.16153	8.28458	8.21402	8.21495	8.21141	8.23981	8.38525	8.41574	8.40468	8.30508	8.34844	8.34625	8.21109	8.23651	8.18685	8.21328	8.22778	8.19933	8.39289	8.36224	8.37518	8.84981	8.77356	8.68568	8.82992	8.84183	8.75935
Leucyl-leucyl-norleucine	10303	RPNEG	C18 H35 N3 O4	356.256	4.75	5.36941	5.26704	5.21764	5.30914	5.28744	5.32131	5.3507	5.34796	5.2529	5.05567	5.08727	5.07115	4.74205	4.73608	4.74229	4.9984	4.87042	4.97989	5.07887	5.08176	5.1459	4.86091	4.90251	4.85448	5.06734	5.01272	5.00338	5.09256	5.25749	5.05797	5.64035	5.61447	5.51054	5.23676	5.23041	5.24087
Leucylmethionine	2497	RPNEG	C11 H22 N2 O3 S	261.128	4.288	5.50647	6.74578	6.70523	6.43753	6.46368	6.04266	6.6072	6.73992	6.84389	6.53178	6.3447	6.51803	6.68646	6.68802	6.8079	6.91	6.65192	6.80314	6.90603	6.79331	6.38073	6.55005	6.2323	6.60749	6.42199	5.59813	6.55308	6.04959	6.59099	6.31313	5.31701	5.29079	5.45247	6.33458	6.5826	6.31204
Leucyltyrosine	3990	RPNEG	C15 H22 N2 O4	293.151	4.143	6.10212	6.61716	6.4071	5.89062	5.81105	5.58506	6.47712	6.29649	6.53423	6.24196	5.84508	6.21318	5.94763	5.81302	6.09789	6.49793	6.11982	6.44653	6.53617	7.07554	6.15345	5.74345	5.69055	5.8842	6.15711	6.23586	6.22794	6.31391	6.26967	6.28066	5.3416	5.36393	5.3454	6.2133	6.37508	6.13249
Linoleamide	3	HILICPOS	C18 H33 N O	280.263	0.909	5.99443	7.42031	7.09894	8.46314	6.96376	7.51094	7.41584	7.38822	6.94298	7.7893	5.40306	7.21412	6.49225	5.74533	6.19099	5.75269	5.88194	7.43695	6.19003	6.60497	5.53502	6.28583	5.80392	5.68374	6.47156	6.44963	7.61931	7.68745	6.15514	6.21802	6.28005	7.01384	7.20768	7.87309	7.29982	5.98899
Lycocasuarinen acid D	1958	HILICPOS	C12 H16 O3	209.117	2.627	5.78262	7.17908	6.50137	6.91379	7.03168	6.84168	7.14856	5.86454	6.26211	6.37776	5.32356	6.30642	5.43453	5.63648	6.24137	9.0154	6.62963	6.24228	5.96114	5.84966	6.62337	8.02669	6.57757	4.5888	6.19089	6.28148	6.31227	6.21866	6.62527	5.72619	6.39866	6.85616	9.1329	6.17852	6.06797	6.85258
LysoSM(d18:1)	1069	HILICPOS	C23 H50 N2 O5 P	466.352	1.06	4.99413	6.2211	4.58394	6.72271	6.28756	6.75192	4.88721	5.94728	6.10327	6.3915	4.9936	5.84326	5.44988	4.38179	5.04332	5.22181	5.90585	6.97972	5.10975	5.64481	5.42493	5.87767	6.32568	4.5048	4.92365	5.68906	5.61773	5.13564	4.36382	6.0015	6.43383	7.03966	6.47275	6.16664	5.81766	7.15024
MYRISTOYL-GLY-OH	816	RPPOS	C16 H31 N O3	308.22	6.303	5.83852	6.39814	6.65133	6.3556	6.72337	6.56888	6.83432	6.35654	6.39535	6.51809	6.69414	6.58691	6.51196	7.5495	5.05235	6.08559	5.55251	5.35555	5.81888	6.6387	6.21948	4.46113	4.14942	6.96721	6.72992	5.4923	6.8454	5.42662	6.21316	6.55899	7.0992	6.87145	7.06892	5.34063	5.03637	5.80372
Malate	6196	RPNEG	C4 H6 O5	133.014	2.059	6.54048	6.43823	6.37108	6.70021	6.62842	6.49185	6.72838	6.97939	7.06266	7.37412	6.66435	7.0382	6.66904	6.80975	6.69048	6.84829	6.83339	6.82075	6.32962	6.44764	6.43049	6.24576	6.47152	6.86381	6.45663	6.43089	6.76193	6.59988	6.68584	6.65367	6.49316	6.01055	6.00299	6.31826	6.25171	6.14185
Maleamate	115	RPNEG	C4 H5 N O3	174.041	1.317	8.43049	8.36676	8.31401	8.50937	8.47932	8.47036	8.69157	8.54503	8.47955	8.05747	8.14383	8.03087	8.21082	8.26268	8.23372	8.4382	8.58738	8.47496	7.87015	7.90575	8.00213	8.26797	8.30641	8.29133	8.5032	8.4748	8.46622	7.9749	8.02631	7.94962	8.52816	8.38792	8.23169	8.913	8.99782	8.82564
Malonylcarnitine	281	RPNEG	C10 H17 N O6	246.098	3.887	6.5114	6.46843	6.49108	5.39644	5.3043	5.29991	8.31168	8.25412	8.3438	5.44059	5.33335	5.49295	4.46292	4.48953	4.49893	7.45026	7.42626	7.38241	6.03042	6.03739	6.24493	5.15941	5.36651	5.16673	8.13878	7.96629	8.0768	4.92715	4.92075	4.92405	5.51501	5.23427	5.23259	7.38763	7.50511	7.43216
Melamine	1137	HILICPOS	C3 H6 N6	127.073	5.16	7.53009	7.55251	7.42879	7.79347	7.95621	7.42418	7.48182	7.43137	7.47731	7.53199	7.71506	7.14481	7.22833	7.38488	6.89179	7.70912	7.68792	7.44836	7.3476	7.36432	7.49049	7.50096	7.17599	6.9719	7.13099	7.64861	7.63274	7.45994	7.66694	8.55924	7.97821	7.95606	8.14326	7.77834	7.67673	7.98826
Mesaconate	1822	HILICNEG	C5 H6 O4	189.04	9.545	6.7446	7.15457	7.23723	6.98541	7.02302	6.95466	6.93145	7.13684	7.09662	6.62742	6.87836	6.76109	6.34679	6.49744	6.45484	6.86644	7.10343	6.98618	7.23155	7.2675	7.22514	6.97196	6.97075	6.76689	6.98693	7.05976	6.98377	7.4049	7.29329	7.28585	7.68304	7.66113	7.64326	7.35482	7.44039	7.34603
Metformin	929	HILICPOS	C4 H11 N5	130.109	6.288	8.56291	8.48341	8.13383	7.73075	7.83803	7.68698	8.59976	7.59805	7.31682	11.2742	11.3617	11.3118	11.0864	11.0899	11.0934	11.3424	11.4314	11.444	8.53256	8.62651	8.17849	8.24173	8.62815	9.354	8.47506	9.71079	8.26204	11.5145	11.5024	11.5224	11.8476	11.8102	11.8274	11.6149	11.6085	11.6739
Methionylleucine	3259	RPPOS	C11 H22 N2 O3 S	263.142	4.318	6.36414	7.42304	7.26331	6.49933	6.78243	6.60648	6.71842	7.37707	7.36182	7.05873	6.65556	6.97077	7.16378	7.25054	7.23766	7.27408	7.21779	7.39222	7.22685	7.18771	7.09601	6.9085	6.43338	7.02621	6.65769	6.26397	6.99693	6.56093	7.22329	7.02523	5.99943	5.98481	6.00067	6.70892	6.76087	6.57744
Methyl 4-(2-benzylbenzoyl)-2,5-dimethyl-1H-pyrrole-3-carboxylate	11200	HILICNEG	C22 H21 N O3	346.144	7.468	5.14727	5.04047	5.12551	5.13273	5.325	5.30291	5.42469	5.26863	5.17272	4.9089	4.84804	4.82557	5.08527	4.79682	4.84239	4.77356	5.05555	4.79202	5.18203	4.92859	5.1577	4.84955	4.99994	4.83883	4.92899	4.87125	5.01942	5.11232	4.98929	5.02685	5.20393	5.25737	5.17547	5.25211	5.27956	5.15448
Methyl-L-histidinate	677	HILICPOS	C7 H11 N3 O2	170.092	9.529	7.87709	7.79334	7.80452	7.6158	7.58654	7.55547	8.03406	7.94924	7.95674	7.80062	7.81833	7.80259	7.46427	7.52725	7.49731	8.00933	8.01688	8.051	7.42362	7.42485	7.48018	7.21743	7.2497	7.45957	7.8754	7.84533	7.82611	7.40696	7.42606	7.43927	7.85545	7.8068	7.77711	8.38204	8.40748	8.3371
Methylglyoxal	519	RPNEG	C3 H4 O2	117.019	1.898	8.08378	8.33904	8.35986	8.43695	8.41076	8.41147	8.34729	8.42635	8.41158	7.50882	7.77471	7.65153	7.35975	7.49811	7.38911	7.6756	8.03056	7.81969	8.38844	8.38693	8.4012	8.37284	8.34818	8.28775	8.42183	8.37295	8.35783	8.36994	8.17482	8.17841	8.61547	8.55964	8.56559	8.22813	8.26101	8.13512
Methylimidazoleacetaldehyde	6743	RPNEG	C6 H8 N2 O	169.062	1.964	5.36536	6.07033	5.79312	6.15193	6.26784	6.05414	6.25846	6.30071	6.33247	5.75291	5.93727	5.95888	6.15219	6.42776	6.32619	6.45071	6.50237	6.27981	6.03453	6.04801	6.08188	6.43853	6.62464	6.49193	7.06252	6.74064	7.07004	6.68437	6.36534	6.46163	6.69194	6.56906	6.6005	6.75694	6.54734	6.71137
Methylimidazoleaceticacid	2449	RPPOS	C6 H8 N2 O2	141.066	1.094	7.48758	7.35666	7.44535	7.46803	7.48229	7.50446	7.57915	7.55821	7.52632	7.33501	7.34904	7.32914	7.30423	7.3405	7.40425	7.51077	7.45835	7.50678	7.12285	7.05665	7.04044	7.51294	7.55599	7.51535	7.42735	7.42435	7.41268	6.84852	6.94527	6.84988	7.58471	7.44023	7.42045	7.83394	7.80189	7.75333
Methylmalonylcarnitine	1147	RPPOS	C11 H19 N O6	262.129	4.541	5.81574	5.88467	5.82686	5.78209	5.78281	5.80426	6.56439	6.43743	6.58869	6.4596	6.28754	6.17444	5.43406	5.46555	5.47473	7.85394	7.90079	8.00253	5.72808	5.78847	5.7391	5.5615	5.57131	5.55653	6.5147	6.6131	6.52166	6.18939	5.76804	5.75351	6.08202	6.06139	6.05541	8.49254	8.3503	8.22184
Mevalonate-PP	24123	RPNEG	C6 H14 O10 P2	306.999	3.785	5.54682	5.79363	5.79551	5.74778	5.5688	5.75452	5.83644	5.86239	5.77394	5.35916	5.62702	5.55577	5.35471	5.00774	5.15463	5.28564	5.28585	5.66405	5.74417	5.70698	5.65127	5.37202	5.58583	5.12199	5.30705	5.30209	5.60615	5.40533	5.61496	5.79961	5.68042	5.77142	5.95408	5.60387	5.77346	5.76873
Muconic dialdehyde	615	HILICPOS	C6 H6 O2	111.044	2.632	6.58669	7.45036	6.64555	6.85408	6.67946	6.67715	7.31479	6.84729	6.80906	6.20853	6.75018	7.00849	6.80104	6.58523	6.22987	7.01474	7.25938	6.49819	6.66523	6.62446	6.35871	7.34655	6.12235	6.33903	6.89495	6.87742	6.44776	6.52026	6.49208	7.49277	7.52238	7.06689	7.10347	6.26515	7.15572	7.55727
Myristamide	137	RPPOS	C14 H29 N O	228.232	7.907	7.55788	8.00359	7.75831	8.04501	8.34788	7.94147	9.31209	7.53087	8.74264	8.36822	8.04762	6.73475	8.18314	7.28895	7.29715	9.88094	7.85912	8.63937	8.09723	9.05312	7.76525	8.35272	9.06446	8.29794	7.9564	7.91111	8.12108	8.57903	9.55536	7.58403	8.52496	9.12752	8.60276	8.11418	8.19773	8.55065
Myristyl sulfate	1576	HILICNEG	C14 H30 O4 S	293.179	1.517	7.01442	6.85941	6.88945	6.94782	6.88725	6.86581	7.8331	7.02677	6.98896	6.76028	6.85042	6.79125	6.47522	6.43818	6.48647	6.821	6.76687	6.72594	6.78761	6.7973	6.86707	6.61257	6.69728	6.64831	6.87041	6.82199	7.21075	6.88013	6.85619	6.83849	7.07673	7.09881	7.13528	6.93118	6.97228	6.91563
N(3)-(4-Methoxyfumaroyl)-2,3-diaminopropionic acid	7307	RPNEG	C8 H12 N2 O5	215.067	3.315	5.65593	5.84049	5.25226	6.01876	6.02798	5.95599	5.9941	5.8744	5.82496	5.21635	4.80617	5.28619	5.87316	5.75291	5.94192	6.36497	6.41922	6.40605	4.98205	5.21146	4.9636	5.82635	5.96833	5.9177	5.27839	5.17645	4.99074	5.3445	5.25496	5.51973	5.90898	5.92512	5.48241	6.67856	7.00969	6.86465
N(6)-[(Indol-3-yl)acetyl]-L-lysine	2521	RPNEG	C16 H21 N3 O3	302.151	4.463	5.09138	6.24529	5.61592	5.16443	5.36324	5.20704	5.32178	5.71243	5.87444	5.4283	5.21425	5.3403	5.32479	5.42528	5.7376	6.18114	6.53463	5.15114	6.6891	7.32952	6.00701	5.38505	5.23874	5.41793	6.13135	6.36728	6.24932	6.36627	6.0942	6.69109	5.32604	5.31932	5.33673	6.03764	6.14087	5.99752
N(alpha)-Benzyloxycarbonyl-L-leucine	5369	HILICPOS	C14 H19 N O4	266.138	7.626	7.19476	7.1031	7.17587	6.75928	6.70145	6.7443	6.94657	6.87889	6.92571	6.9654	6.99124	6.95342	6.55067	6.59236	6.68712	7.02345	7.0753	7.00727	6.96302	6.97877	6.95079	6.633	6.71153	6.60331	6.92391	6.93389	6.86129	6.93691	6.9523	6.92505	6.59501	6.82138	6.8592	7.29963	7.34187	7.2866
N,N'-Di(2,3-butadien-1-yl)-1,4-butanediamine	3940	HILICPOS	C12 H20 N2	210.196	9.177	6.59946	6.80118	6.64993	7.03551	7.17195	7.11794	6.94254	7.08333	6.90027	6.39929	6.31391	6.46576	6.77353	6.70188	6.83651	6.80527	6.82911	6.88234	6.08787	6.24127	6.40403	6.6998	6.76051	6.56672	6.58517	6.32627	6.44665	6.25314	6.21607	5.87319	6.82165	6.43426	6.19668	6.32246	6.4516	6.22767
N,N-Dihydroxy-L-tryptophan	16357	RPNEG	C11 H12 N2 O4	295.094	2.8	5.84357	5.80164	5.70879	5.89037	5.77102	5.8056	5.81015	5.78065	5.78326	5.67054	5.69882	5.68282	5.7178	5.78121	5.78295	5.97838	6.00612	5.98293	5.50882	5.48083	5.45889	5.69245	5.80047	5.68535	5.84717	5.83149	5.7824	5.1515	5.48869	5.15889	6.21723	6.07531	6.01343	6.41482	6.50604	6.38683
N,N-diethyl-3-hydroxybut-2-enamide	1184	RPPOS	C8 H15 N O2	158.118	5.06	7.38095	7.37346	7.34417	7.55448	7.52122	7.4974	7.50305	7.45406	7.40444	7.7033	7.72603	7.72468	7.79033	7.72417	7.80388	8.01626	8.03357	8.04283	7.24234	7.25832	7.24895	7.55403	7.59627	7.55489	7.28806	7.28783	7.25935	7.55056	7.5622	7.52308	7.86154	7.77993	7.79339	7.92988	8.01147	7.88529
N-(15-methyl-2,3,4-trihydroxy-hexadecanoyl)-glycine	286	RPNEG	C19 H37 N O6	374.255	5.77	5.55372	6.07185	4.88953	6.82948	6.5001	5.35857	6.39563	5.96836	5.47274	5.55795	7.1275	5.38522	4.32863	4.92016	4.2709	5.39211	5.25247	5.06651	5.49944	5.41963	5.83808	5.33803	4.9177	5.26971	5.7355	5.60566	5.50838	5.55496	5.63285	6.63528	6.65574	5.69052	6.06332	5.89587	5.68258	5.93462
N-(2E-dodecenoyl)-homoserine lactone	1696	RPPOS	C16 H27 N O3	323.233	5.291	5.96788	5.58513	6.50308	7.74275	7.40565	5.59478	5.80741	5.89867	6.06415	5.66824	6.31532	6.52971	5.5044	4.78307	5.31991	4.96362	4.12907	5.41074	6.22947	7.74603	6.01384	6.13798	6.64188	6.57075	6.43567	6.43822	6.06811	6.40938	5.99765	6.00435	6.41739	6.43244	6.29361	6.46334	7.60856	6.78801
N-(2_3-Dihydroxybenzoyl)-L-serine	2554	RPNEG	C10 H11 N O6	240.051	2.121	7.06405	6.98366	7.01031	7.17131	7.14479	7.12995	7.46802	7.43841	7.41697	6.23194	6.26233	6.23806	5.95744	5.96983	5.98071	6.89006	6.90197	6.88206	6.83097	6.80148	6.81484	7.03941	7.10731	7.09406	7.41182	7.39963	7.36858	6.21948	6.19702	6.11609	6.76843	6.79589	6.50746	7.19381	7.27902	7.10855
N-(3-Carboxypropanoyl)-5-hydroxynorvaline	990	RPPOS	C9 H15 N O6	234.097	3.399	5.63979	5.66831	5.65865	5.57271	5.58137	5.58192	6.06933	5.94032	6.00517	5.56616	5.6856	5.53938	5.1379	5.12289	5.11609	7.50112	7.53396	7.49352	5.56793	5.60567	5.56006	5.2776	5.26702	5.28117	5.87097	6.06108	5.92147	5.57707	5.56018	5.56579	5.89036	5.9084	5.89545	8.47542	8.54625	8.38884
N-(3-Oxododecanoyl)homoserinelactone	10116	RPPOS	C16 H27 N O4	330.228	4.38	6.03158	7.22488	6.42592	5.87788	6.24995	6.31818	5.99219	6.23081	6.43066	6.47868	6.05289	4.6338	5.15017	5.21988	5.27771	5.79914	5.36461	5.3969	6.28466	5.83821	6.06806	5.17193	5.19175	5.39167	5.87889	5.38634	5.06004	5.59386	5.95837	6.592	6.17719	6.19873	6.58473	6.19818	5.60586	5.75009
N-(3-carboxypropanoyl)-N-hydroxyputrescine	10638	RPPOS	C8 H16 N2 O4	205.118	1.059	6.51273	6.93505	6.78034	6.20747	6.58647	6.49799	6.60344	6.73931	6.74537	6.50825	6.36751	6.568	6.53801	6.48856	6.54701	6.73253	6.52984	6.71917	7.00813	7.23096	6.5258	6.35794	6.54451	6.62037	6.90329	6.77861	6.78334	6.51478	6.65707	6.63686	6.05047	6.00789	6.01499	6.09736	6.0083	5.92954
N-(3-hydroxy-7-methyloctanoyl)homoserine lactone	1588	HILICPOS	C13 H23 N O4	258.17	6.635	6.44866	6.94978	5.52091	5.62635	5.32196	6.27098	5.71018	5.39883	6.50964	5.80454	5.71778	5.70863	5.00462	4.94301	4.63347	5.88823	6.54174	7.08484	4.46674	5.60373	6.02055	6.70004	5.07367	4.12303	6.06547	5.45273	6.83011	6.68286	6.78419	5.49192	7.22851	5.31637	4.66775	5.21717	6.13324	6.64631
N-(3-hydroxy-decanoyl)-homoserine lactone	431	RPPOS	C14 H25 N O4	272.186	4.385	5.37973	5.73117	8.27141	4.90247	7.45319	5.6055	5.78473	5.99238	6.41421	5.48562	6.46848	5.48171	6.0382	6.33186	5.76444	5.52015	6.47246	5.81131	6.89913	5.98273	5.64778	5.77973	6.53254	5.19817	6.11405	5.93647	5.85847	6.41358	6.71464	6.9502	6.86357	5.87485	6.63458	5.65662	6.09085	5.98603
N-(3-hydroxy-dodecanoyl)-homoserine lactone	817	HILICPOS	C16 H29 N O4	300.217	1.645	6.16347	5.19788	6.16537	7.12521	6.66459	5.66828	6.1918	4.88971	5.66257	5.45777	5.62175	6.19285	4.56826	5.73669	4.49038	6.0228	5.96705	5.83813	6.96407	5.64816	5.78629	5.30384	5.71486	5.70551	5.83488	5.50508	5.93313	4.1856	6.10964	5.42759	6.04987	6.79531	6.47129	5.56314	5.07656	5.89911
N-(3-hydroxy-heptanoyl)-homoserine lactone	111	HILICNEG	C11 H19 N O4	228.124	1.82	5.39885	5.2306	5.09937	5.71345	4.68505	5.51172	5.39569	5.37853	4.6531	4.86013	4.66666	4.27044	5.10852	5.03686	3.86698	3.01269	6.42328	5.35233	5.3087	5.28041	4.97337	4.25334	4.47486	3.56884	5.10051	4.82094	5.66681	5.73094	5.66884	6.01777	5.18765	6.55048	6.34916	6.19347	5.38673	4.80985
N-(3-hydroxy-octanoyl)-homoserine lactone	1444	HILICPOS	C12 H21 N O4	227.128	2.625	6.20195	6.22294	5.02643	7.01513	5.2362	5.32703	6.15855	5.56536	6.54108	6.7342	5.58167	6.73051	4.87533	6.59201	6.12062	5.83172	6.78853	6.12704	6.26337	6.90314	5.70112	6.27824	6.91288	4.42258	6.34262	6.39257	6.66434	5.67836	6.0012	4.35466	6.21666	6.0413	5.97944	7.02664	4.13768	5.5992
N-(3-hydroxy-pentanoyl)-homoserine lactone	12566	RPPOS	C9 H15 N O4	202.107	3.541	5.68569	6.56212	6.03456	5.57793	5.59801	5.59877	5.68347	6.33398	5.79015	5.38842	5.39455	5.40377	5.29419	5.42476	5.62734	5.90542	6.88516	6.52263	5.59265	6.44699	5.55084	6.93081	6.88727	5.9817	6.05691	7.134	5.95666	6.49095	5.58725	5.84421	6.8729	6.01302	5.92769	6.03455	7.08344	6.40904
N-(3-oxo-decanoyl)-homoserine lactone	3834	HILICPOS	C14 H23 N O4	270.17	2.359	5.84853	6.23682	5.67224	5.58061	5.81433	4.9404	5.95268	6.21939	5.39848	5.47513	5.37213	5.44125	5.77605	5.40606	6.25533	5.61288	5.85605	5.66019	3.73581	6.128	5.57068	5.36243	5.33493	5.32628	5.71286	6.73995	5.64608	5.76188	5.77393	6.97516	6.23001	5.41568	6.51561	6.12875	6.23185	6.02686
N-(3-oxo-hexadecanoyl)-homoserine lactone	1340	HILICNEG	C20 H35 N O4	352.249	0.928	5.27896	6.17928	6.29717	4.74683	6.19759	5.24568	5.58366	5.56847	5.68895	6.32158	6.08207	6.04244	5.99899	5.99837	5.74749	6.41179	5.20143	6.87803	6.95457	6.13876	6.58345	6.05198	6.15304	6.05693	6.83923	4.43353	6.18652	6.86874	6.93683	5.90722	7.09018	6.48565	6.14728	5.07659	5.57332	6.12766
N-(3-oxo-octanoyl)-homoserine lactone	25918	HILICNEG	C12 H19 N O4	278.08	8.599	6.06898	5.78327	5.83373	5.97784	6.18357	5.62251	5.99585	5.87879	5.71251	5.52791	5.48075	5.41873	5.35451	5.45541	5.58373	5.3591	5.03127	5.32099	5.21382	5.13406	4.89292	4.81426	4.97313	5.09647	5.10244	4.72907	5.07721	4.90029	5.10344	4.88555	5.19516	5.20087	5.25286	4.98131	5.00736	5.00528
N-(3S-hydroxy-butanoyl)-homoserine lactone	6709	HILICNEG	C8 H13 N O4	186.077	3.074	5.48442	6.15822	7.40994	5.54522	5.3911	5.6876	5.44736	5.53268	5.74954	5.70497	5.05743	4.98485	4.85806	4.95086	4.9155	5.26176	5.43478	5.31305	5.60561	5.82704	5.23581	5.15819	5.12091	4.95077	5.32361	5.29354	5.44903	5.64187	5.54875	6.09157	5.97473	5.71392	5.87909	5.86971	5.95416	5.66203
N-(4-Methoxybenzyl)glutamine	2120	HILICNEG	C13 H18 N2 O4	265.119	7.19	6.08162	4.97142	5.42408	4.71569	4.73851	6.11632	4.87334	5.29452	7.11802	4.97818	3.94679	5.29924	4.13912	5.28335	3.62388	6.23935	5.04493	5.37707	5.17554	4.95431	4.65511	5.19739	3.15528	3.93571	5.35933	5.4096	2.88828	4.86032	5.12905	4.78357	7.13162	4.63081	6.28516	4.2318	5.86076	5.30368
N-(6-Aminohexanoyl)-6-aminohexanoate	1187	RPPOS	C12 H24 N2 O3	245.186	4.607	7.37738	7.61903	7.44695	7.2673	7.26012	7.27074	7.34493	7.47499	7.61755	7.28451	7.04287	7.14462	7.15956	6.94551	7.22561	7.47518	7.44395	7.38713	8.10854	8.2208	7.07398	6.90577	6.88707	6.84687	7.06254	7.3234	7.14652	7.42771	7.31723	7.52582	6.92192	6.93181	6.91941	7.17173	7.41087	7.18514
N-(6-amino-5-nitropyrimidin-4-yl)pentofuranosylamine	19984	RPPOS	C9 H13 N5 O6	288.093	4.13	6.65696	6.64831	6.61856	6.38538	6.27298	6.2956	6.79219	6.80997	6.8016	6.38365	6.4407	6.29967	5.94092	6.03994	6.00337	6.4814	6.59031	6.57993	6.60707	6.61956	6.56602	6.17935	6.04595	6.08752	6.65684	6.63221	6.81695	6.70921	6.48089	6.61803	6.4391	6.14841	6.29458	6.66375	6.60998	6.56782
N-(6-aminohexanoyl)-6-aminohexanoic acid	608	RPNEG	C12 H24 N2 O3	243.171	4.5	6.98687	7.49862	7.28727	7.20309	7.07887	6.93064	7.11273	7.01234	7.18158	7.025	6.70173	6.95717	6.89743	7.12417	7.29937	7.27394	7.19971	6.94229	7.65648	8.19043	7.21962	6.94603	6.91603	7.09232	7.00356	7.32233	7.24948	7.3001	7.25545	7.38719	6.41657	6.55816	6.47185	6.9607	7.14126	6.94892
N-(7-methyloctanoyl)homoserine lactone	1798	HILICPOS	C13 H23 N O3	242.175	0.951	5.79787	5.8528	5.95448	6.66609	7.20454	5.60864	6.59757	6.30187	6.49738	6.17363	6.22374	6.16752	5.84659	6.13566	5.46039	5.80915	2.79501	7.40908	6.38849	6.8993	2.64846	5.83712	6.04349	6.56922	6.3357	6.41126	6.32278	6.74263	5.92222	5.69024	6.92215	6.47462	6.90623	9.39627	6.22102	6.93034
N-(dodecanoyl)-homoserine lactone	448	HILICPOS	C16 H29 N O3	284.222	0.895	4.87191	5.74821	7.15852	6.61891	5.98492	5.95449	6.41394	6.12488	6.2823	7.21156	6.39944	5.33045	4.91078	6.17284	5.88063	5.44046	6.82647	5.89012	5.70325	5.76179	5.51173	5.82432	5.89357	5.63279	4.61933	6.03106	3.46739	5.96603	6.53531	5.81713	5.64017	6.5842	5.89489	6.25161	5.87552	6.73848
N-(hexadecanoyl)-homoserine lactone	2482	HILICPOS	C20 H37 N O3	340.284	1.224	5.82839	5.24785	7.51142	6.17735	5.56217	4.22422	6.12918	6.17944	5.77801	5.55134	6.3886	6.2182	5.18768	5.89889	6.27417	5.91779	5.87083	5.48357	4.30471	5.79816	5.82205	6.44466	6.86015	4.90803	6.15995	5.38479	6.73822	6.54298	6.32509	5.50185	6.3617	5.55398	5.67624	5.52894	6.42904	5.48217
N-Acetyl-D-sphingosine	10493	RPPOS	C20 H39 N O3	342.3	5.778	5.84028	6.06419	6.17866	5.84984	6.05054	6.07019	5.94548	6.0786	6.07712	5.77319	5.94626	5.72687	5.75565	5.93624	5.75721	6.00208	6.56603	6.09018	5.94321	6.15993	5.98966	6.29946	6.16932	5.96272	5.83857	6.26465	6.05948	6.36946	6.21719	6.03672	6.06842	6.18765	6.25317	6.45848	6.98398	6.58392
N-Acetyl-DL-glutamic acid	520	RPNEG	C7 H11 N O5	188.056	1.86	7.12733	7.08422	7.05829	7.49291	7.47173	7.35375	7.46529	7.60562	7.41138	6.82649	7.00788	6.81977	7.07262	7.11625	7.10598	7.76773	7.9917	7.92008	6.63485	6.69522	6.68926	7.43512	7.52949	7.42949	7.6094	7.58391	7.48072	6.85181	6.79383	6.78687	8.1822	7.96441	7.84619	8.9965	8.98547	8.83063
N-Acetyl-L-2-amino-6-oxopimelate	6366	RPPOS	C9 H13 N O6	249.108	1.074	7.40983	7.23451	7.1031	7.38921	7.38569	7.45502	7.14262	5.98554	6.14111	6.33054	5.90242	6.29254	6.49427	6.43025	6.52878	6.37701	6.57567	6.38389	6.75415	7.0663	6.84945	6.86932	6.7468	6.24509	6.6688	6.67545	6.49526	6.46484	6.42898	6.30978	7.40819	7.27338	7.25999	7.57223	7.63979	7.46171
N-Acetyl-L-glutamate5-semialdehyde	8954	RPPOS	C7 H11 N O4	174.076	4.543	5.86666	5.90951	5.916	6.25702	6.3586	6.32732	6.00771	6.12561	5.92647	6.75582	6.67018	6.60907	6.69519	6.7305	6.70103	6.95497	7.00224	7.09921	5.77613	5.81319	5.78305	6.46094	6.53085	6.64349	6.17926	6.14526	5.81336	6.6491	6.29028	6.25409	6.86117	6.55922	6.61631	7.07378	6.99702	6.83419
N-Acetyl-L-histidine	517	HILICPOS	C8 H11 N3 O3	198.087	4.602	7.9349	8.58657	8.6314	8.44356	8.48876	8.36146	8.27222	8.55474	8.44741	8.06081	8.37181	8.21109	7.86111	8.0617	8.0168	8.37745	8.62795	8.47853	8.62534	8.6999	8.70571	8.49022	8.5412	8.28646	8.49108	8.54306	8.4809	8.91789	8.75083	8.77052	9.11992	9.06231	9.07516	8.81481	8.96421	8.82009
N-Acetyl-L-methionine	3483	RPPOS	C7 H13 N O3 S	214.051	4.396	6.71768	6.84741	6.76364	7.29678	7.35477	7.2953	7.17614	7.18492	7.10521	6.81539	6.87225	6.84469	7.15756	7.17063	7.20847	7.31372	7.39972	7.3758	6.53589	6.6469	6.51621	7.26108	7.35088	7.29939	7.10609	7.10911	7.03251	6.74217	6.71773	6.723	6.85545	6.75401	6.57777	6.92731	7.0556	6.89019
N-Acetyl-L-phenylalanine	4753	RPPOS	C11 H13 N O3	208.097	4.501	6.21637	6.20073	5.93982	6.67977	6.68627	6.52129	6.32494	6.17252	6.24107	6.95805	6.96596	6.92663	7.01952	7.05138	7.07221	7.28069	7.3085	7.36996	5.82588	5.74647	5.92375	6.82305	6.89693	6.94801	6.44711	6.45657	6.34881	6.81139	6.72112	6.73389	6.97389	6.86985	6.37132	7.23605	7.30494	7.14522
N-Acetyl-L-tyrosine	5891	RPNEG	C11 H13 N O4	222.077	4.601	6.70819	6.67352	6.75784	6.25289	6.50688	6.18524	6.75196	6.60344	6.65267	6.79613	6.7973	6.7825	6.21775	6.10791	6.04071	6.51917	6.62361	6.58778	6.48654	6.481	6.68748	5.80363	5.88113	5.55725	5.98955	5.86097	5.14086	6.85509	6.79344	6.83063	6.64911	6.3607	6.46919	6.37197	6.40026	6.33876
N-Acetyl-beta-D-galactosamine	52	RPNEG	C8 H15 N O6	256.059	0.901	7.92836	8.71651	8.6272	8.01075	8.13876	7.99133	8.25117	8.57525	8.57385	8.74021	8.68523	8.71301	8.48209	8.39504	8.44697	8.74635	8.55777	8.82956	8.40389	8.41322	8.34832	8.21021	8.30594	8.159	8.38456	8.37495	8.39608	8.78654	8.83513	8.61835	8.62385	8.63256	8.63804	9.17202	9.1513	8.9792
N-Acetylalanine	702	HILICNEG	C5 H9 N O3	130.051	7.692	7.75622	7.61806	7.62584	7.95402	7.94186	7.94708	8.00174	7.91311	7.9294	7.57981	7.56041	7.5973	7.64794	7.63621	7.64095	7.78447	7.78014	7.80595	7.3921	7.39058	7.39927	7.74505	7.76512	7.8023	7.754	7.75469	7.73498	7.38533	7.44928	7.41609	7.53435	7.42145	7.32442	7.68016	7.68911	7.61736
N-Acetylglutamine	2519	RPPOS	C7 H12 N2 O4	211.069	1.254	7.38339	7.36072	7.28912	7.77508	7.75668	7.70894	7.7771	7.65387	7.62693	7.27416	7.27384	7.22129	7.40526	7.47921	7.38928	7.56852	7.50567	7.46161	7.01336	6.97765	7.0759	7.63388	7.7053	7.2676	7.50845	7.47267	7.51353	6.9204	6.76126	6.97699	7.62268	7.49032	7.46436	7.38425	7.38478	7.44196
N-Acetylleucylleucine	3307	RPPOS	C14 H26 N2 O4	309.178	5.032	7.61625	6.30453	4.95873	5.08644	5.53014	6.20147	5.99298	6.22456	5.86417	5.69167	5.10657	6.19099	5.54944	5.7794	6.95189	5.42938	5.4216	5.53551	5.20068	5.9725	5.51764	5.926	5.6439	5.92206	5.95867	5.64138	6.06843	5.8987	6.0754	6.61926	5.79738	5.51996	4.8134	5.91732	5.63172	6.23714
N-Acetylornithine	3996	RPPOS	C7 H14 N2 O3	175.108	0.967	7.49018	7.42823	7.525	7.53422	7.60807	7.51644	7.48843	7.48272	7.41558	7.01998	7.09813	7.04513	7.14921	7.1921	7.20649	7.06532	7.36604	7.39327	7.33062	7.38497	7.39787	7.38996	7.47262	7.36111	7.40293	7.31652	7.34751	7.3751	7.20823	7.18089	7.75107	7.62896	7.60496	7.7102	7.77749	7.62241
N-Acetylputrescine	3401	HILICPOS	C6 H14 N2 O	131.118	9.068	7.34075	7.05026	7.34036	7.46708	7.38865	7.35658	7.23207	7.19932	7.26387	6.70026	6.54118	6.65991	6.81176	6.81394	6.78385	6.97938	6.91528	6.95998	7.06962	7.11254	7.17167	7.22994	7.28146	7.26072	7.00171	6.99107	6.95511	6.54148	6.82008	6.50645	7.10826	7.43777	6.84064	6.98455	7.25973	7.10031
N-Acetylvanilalanine	1698	RPPOS	C12 H15 N O5	254.102	2.545	7.22748	7.16181	7.13004	7.19082	7.21706	7.21218	7.15992	7.04016	6.95632	7.79597	7.91062	7.85816	7.65374	7.68095	7.70685	8.16074	8.13105	8.11637	7.01176	6.98438	6.92289	7.53415	7.67896	7.54235	7.54892	7.47006	7.46955	7.8468	7.90638	7.91719	7.66044	7.50385	7.4764	8.24928	8.41911	8.31565
N-Butyryl-L-homoserinelactone	2899	RPPOS	C8 H13 N O3	189.123	4.923	6.72538	6.0424	6.71738	6.51959	7.1237	6.60924	6.74788	6.90818	7.33327	6.28576	6.457	6.27069	4.58342	5.70783	5.35981	6.21989	5.64866	5.85061	6.59262	6.28945	6.73261	5.32924	6.1056	5.95933	6.21548	6.0738	6.21077	6.14555	7.01458	7.11753	7.21465	6.93114	7.56785	5.93926	6.52118	5.7159
N-Ethyl trans-2-cis-6-nonadienamide	1608	RPPOS	C11 H19 N O	182.154	5.569	7.40977	8.25742	7.47912	8.20617	8.25104	7.27276	8.72913	9.5534	7.78464	8.48865	7.81314	7.6688	4.37599	6.4362	6.829	6.03432	7.29525	7.23177	8.75047	8.95956	7.30954	7.11978	7.05592	7.31911	8.2232	7.4906	7.97311	6.99224	8.23451	8.09788	8.5611	7.78039	7.16223	8.68378	6.75895	8.71482
N-Ethyl-p-menthane-3-carboxamide	8042	RPNEG	C13 H25 N O	270.208	6.082	5.83062	5.34286	5.46154	4.77252	5.45882	5.19377	5.72043	6.25695	5.90386	5.52862	4.68134	5.14069	4.71265	5.56727	4.56777	5.24829	5.31219	5.16697	5.47913	5.11421	5.97761	4.91722	5.09099	4.96636	4.66096	5.55194	5.25514	5.09944	6.31767	5.39146	5.80128	5.71029	5.75548	5.2826	6.46786	5.80739
N-Hydroxy-L-isoleucine	223	HILICNEG	C6 H13 N O3	146.082	4.676	8.2423	8.14774	8.17908	7.88557	7.89762	7.89308	8.39355	8.33557	8.37168	8.03398	8.07369	8.06845	7.58064	7.57595	7.57841	8.14358	8.1728	8.15462	8.24937	8.24636	8.24395	7.77887	7.8425	7.77472	8.40699	8.405	8.39868	8.2431	8.2109	8.21605	7.94954	7.84354	7.86573	8.26069	8.30023	8.21774
N-Methyldioctylamine	1642	HILICPOS	C17 H37 N	256.3	1.275	7.90439	7.57561	7.60449	7.65277	7.47275	7.64641	7.65463	7.57817	7.52671	7.15418	7.48903	7.22221	6.89507	6.98012	6.72038	7.25791	7.49407	7.24799	7.34079	7.36644	7.42328	6.81378	7.08096	7.20846	7.24321	7.1909	7.31222	7.33238	7.58116	7.42039	8.229	7.89027	7.83336	7.48749	7.43886	7.5692
N-Methylpyrrolidone	3169	RPNEG	C5 H9 N O	98.061	4.436	5.57454	6.82753	6.79933	6.62833	6.6639	6.59668	6.15027	6.72353	6.52613	5.98707	6.43247	6.17598	5.91538	6.21113	6.21819	6.46929	6.82226	6.67165	6.72993	6.85243	6.79991	6.79723	6.86064	6.52219	6.62714	6.79326	6.64025	6.86686	6.83423	6.83072	7.11669	7.06102	7.09809	7.04203	7.24767	7.04641
N-Nitrosoproline	859	RPNEG	C5 H8 N2 O3	203.067	0.887	7.12291	7.09473	7.05013	7.44828	7.39875	7.41383	7.26011	7.19769	7.29148	7.1906	7.26701	7.14289	7.38586	7.43341	7.39055	7.28877	7.61215	7.6644	6.79009	6.89968	6.74421	7.2956	7.35652	7.28993	7.13758	7.05995	7.11547	7.01071	6.97396	6.9871	7.529	7.4024	7.16989	7.66907	7.62744	7.54656
N-Nonanoylglycine	7	HILICNEG	C11 H21 N O3	214.145	1.269	5.82097	6.99136	6.38331	7.12471	6.235	7.67672	7.19498	7.35869	6.28779	7.41524	5.88916	7.91782	6.95098	6.19355	5.28432	4.96369	7.23675	6.46114	6.87677	6.91185	6.00868	6.02821	6.29151	8.18544	6.73184	6.62133	6.48482	5.97456	6.44178	6.72727	6.79118	8.47773	6.26346	7.61672	7.40745	5.89249
N-Palmitoyl-D-erythro-sphingosine	2250	HILICPOS	C34 H67 N O3	520.509	0.836	7.2296	7.19562	7.13469	6.82433	6.76602	6.44477	7.17223	7.07861	6.99629	7.00378	7.02035	7.1609	6.83289	6.57945	6.71613	7.09269	6.92948	7.13165	7.10828	7.10736	6.81719	6.97321	7.07788	6.92223	7.06415	6.9803	7.10627	7.19851	7.14624	6.77689	7.33937	7.64956	7.99569	7.70245	7.59433	7.36961
N-Pentadecanoylglycine	491	RPPOS	C17 H33 N O3	300.253	4.919	6.41354	7.37417	5.86053	5.96843	5.55717	5.97852	6.20654	9.37656	7.72578	6.06756	6.34148	5.81011	6.50787	5.77208	6.42913	5.97058	6.5235	6.39499	6.11732	6.58303	6.45205	6.54656	6.52597	6.73442	7.09958	6.52855	5.7681	7.01131	8.50444	6.2355	6.84329	6.19009	6.62017	6.68155	6.69282	6.66661
N-Ribosylnicotinamide	4922	HILICPOS	C11 H14 N2 O5	255.097	9.796	6.12375	5.85168	5.85661	5.64785	5.86239	5.7183	5.96219	5.94262	5.79426	6.49786	6.54515	6.47379	5.99115	6.06077	6.06145	6.50437	6.43355	6.47004	5.77758	5.69734	5.79424	5.73178	5.74379	5.79715	5.77141	5.77757	5.73011	6.73474	6.79705	6.82725	6.87103	6.21817	6.19239	7.19195	7.16058	7.12347
N-Tricosanoylglycine	3373	HILICPOS	C25 H49 N O3	412.378	1.102	5.55738	6.72737	5.36622	5.53533	6.27647	6.21957	6.7854	5.71552	5.6447	5.20887	4.55565	4.08937	5.24041	4.5311	5.27568	5.13013	5.34073	5.68268	5.61354	5.5869	5.45708	5.62195	5.89599	5.99576	5.34518	5.5183	6.77206	6.22797	6.46909	6.42358	5.48211	6.53779	6.18183	5.97662	6.31529	4.86491
N-Tridecanoylglycine	269	HILICNEG	C15 H29 N O3	270.207	1.071	6.20983	4.88388	6.70605	6.16967	5.99106	6.10294	6.80063	6.26564	6.15991	7.27669	5.98248	5.7287	5.74942	5.77575	5.29746	6.3183	7.22028	6.01662	5.90426	6.88496	6.12939	5.77944	5.42946	5.66045	5.19078	6.03053	6.11758	6.12089	7.11042	4.69788	6.5948	6.98308	7.18866	6.55568	6.37084	6.55967
N-Undecanoylglycine	56	HILICNEG	C13 H25 N O3	242.176	1.143	7.91336	7.75242	7.83056	7.78183	7.73663	7.72166	7.78447	7.80159	7.85627	7.59828	7.60974	7.43523	7.26955	7.24865	7.15556	7.61771	7.45787	7.56033	7.72566	7.60618	7.75897	7.60623	7.34072	7.4706	7.68172	7.53864	7.57212	7.88452	7.84405	7.58585	8.1241	7.8994	7.93152	7.76965	7.88973	8.06121
N-[(2S)-2-Hydroxypropanoyl]-L-phenylalanine	1153	RPPOS	C12 H15 N O4	238.107	4.124	7.1205	7.10208	7.108	7.1238	7.13782	7.12271	7.03462	7.05518	7.02904	7.85647	7.87876	7.82992	7.49439	7.52273	7.5399	8.08485	8.17446	8.19252	6.82269	6.51228	6.78739	7.38807	7.44743	7.44824	7.41683	7.47375	7.46657	7.87656	7.79502	7.85199	7.58461	7.46093	7.38411	8.22861	8.24545	8.19199
N-[(2S)-2-Hydroxypropanoyl]-L-tryptophan	1500	RPNEG	C14 H16 N2 O4	275.104	5.024	6.12204	6.27617	6.15886	6.55161	6.63368	6.6165	6.30468	6.41592	6.3035	6.82785	6.98819	6.90426	6.94005	7.05371	7.0415	7.25236	7.36206	7.28506	6.23097	6.15994	6.24246	6.96312	6.95414	6.77828	6.47885	6.43668	6.44132	7.0478	6.87243	6.88951	7.04908	6.88043	6.9095	7.27127	7.38841	7.28299
N-[(2S)-2-Hydroxypropanoyl]methionine	3477	RPPOS	C8 H15 N O4 S	222.079	1.81	6.76	6.66182	6.64685	6.72401	6.72283	6.78377	6.72598	6.55509	6.54285	7.45772	7.60973	7.5198	7.25272	7.21027	7.29881	7.76592	7.83856	7.78871	6.3095	6.38143	6.29031	7.06633	7.17675	7.0532	7.1529	7.07391	7.01866	7.49699	7.50508	7.49731	7.08109	6.9573	6.85546	7.92028	8.04311	7.87207
N-[(4-Amino-2-methylpyrimidin-5-yl)methyl]formamide	2028	HILICPOS	C7 H10 N4 O	167.093	3.394	7.38053	7.83964	7.84534	7.89037	7.92501	7.8395	7.77751	7.94479	7.88497	7.62059	7.78644	7.68353	7.44455	7.52792	7.51704	7.81246	8.01607	7.91569	7.98931	8.03981	8.01509	7.86065	7.8948	7.63433	7.74308	7.79971	7.72753	8.19116	8.04012	8.07632	8.3303	8.24121	8.27491	8.08893	8.17519	8.06671
N-[3-Carboxy-2-(carboxymethyl)-2-hydroxypropanoyl]glutamic acid	1115	RPNEG	C11 H15 N O10	320.062	2.121	7.50436	7.42583	7.44402	7.5907	7.56201	7.57003	7.87902	7.83734	7.82603	6.69234	6.68341	6.65857	6.38692	6.39089	6.43081	7.25549	7.34096	7.30024	7.22924	7.21227	7.23258	7.46893	7.51923	7.5249	7.8425	7.81029	7.79179	6.63697	6.64301	6.59797	7.2116	7.22099	6.97159	7.61551	7.69232	7.51232
N-acetyl-DL-cysteine	1063	RPPOS	C5 H9 N O3 S	146.027	1.026	7.6229	8.50781	8.62649	8.29565	8.34963	8.24351	8.07737	8.44738	8.39861	8.07575	8.34753	8.17902	8.22156	8.22382	8.22056	8.55862	8.62854	8.69999	8.55553	8.5685	8.71899	8.50194	8.68572	8.30577	8.54028	8.58654	8.4981	8.8361	8.64978	8.70806	8.91003	8.84457	8.89011	8.82368	8.88798	8.75114
N-decanoyl-homoserine lactone	7827	RPPOS	C14 H25 N O3	278.173	6.065	6.46769	6.50094	6.71609	6.78716	6.78821	6.56172	6.42959	6.43219	6.61291	6.04257	6.29792	6.18414	6.38311	5.09395	6.96463	6.53668	5.89119	7.41059	6.39992	6.44745	6.42977	5.78491	5.86226	7.02371	6.63735	5.60731	6.3877	6.1263	6.50063	6.50361	6.89471	6.73615	6.97803	7.80191	6.26701	5.77121
N-heptanoyl-homoserine lactone	145	RPNEG	C11 H19 N O3	212.129	5.293	6.15261	6.22863	6.46636	5.90149	5.86725	6.14338	5.79288	6.0845	6.45308	5.32472	5.55534	6.95235	4.72077	5.80327	4.99272	5.3935	5.12494	4.94356	5.20185	5.0134	6.03564	5.65353	5.13959	6.28116	5.45305	5.42708	6.08503	3.80499	5.99575	6.32988	6.24001	6.7277	7.67829	5.57094	4.98462	5.00744
N-hexanoyl-homoserine lactone	118	RPNEG	C10 H17 N O3	198.113	5.016	6.10263	6.0667	5.85073	6.66593	6.83938	6.51479	4.37116	5.3946	4.60495	6.62957	5.27099	6.12349	6.23258	4.84182	4.89643	5.8255	5.1238	6.45501	5.65597	6.15949	5.15221	4.65342	5.60916	5.63752	5.25618	5.17196	4.71949	5.53503	5.55915	6.17197	5.63391	6.49398	7.17032	6.75948	5.64345	5.85046
N-isovaleryl-homoserine lactone	1313	HILICPOS	C9 H15 N O3	203.139	0.92	6.1968	5.57264	5.2473	5.52708	5.86466	5.76324	4.51588	6.1039	5.70158	6.29045	6.86629	4.70166	5.64853	4.75963	5.20728	6.85119	5.40344	4.58294	6.04339	5.87521	5.20075	6.03316	5.02907	5.85915	6.89381	5.74835	6.02434	5.21993	5.38219	5.96664	5.67687	6.3691	6.65746	5.43564	6.59221	5.24901
N-lauroyl glycine	208	HILICNEG	C14 H27 N O3	256.192	1.103	6.1568	6.51248	7.06123	6.33304	6.67877	6.97864	7.16929	7.3455	6.21437	6.60539	5.47279	6.34852	7.66713	5.95185	5.955	6.15778	5.88482	6.55411	6.90279	6.89741	6.25447	6.58775	7.44258	7.86044	7.02036	6.81407	6.46784	6.25705	5.97816	6.14704	6.03135	5.90329	6.49326	6.22944	6.40303	6.46135
N-lauroyl lysine	2873	HILICPOS	C18 H36 N2 O3	329.28	5.625	6.38692	5.62946	5.68738	6.27627	6.65863	4.42073	4.65153	7.11288	5.45169	6.57657	5.89736	5.90011	4.95364	5.6052	5.01322	6.70653	4.56694	5.66023	5.60821	5.54937	5.63728	5.83226	5.96487	5.7073	6.6404	5.28376	6.81892	6.50352	6.02153	6.43067	6.23439	5.76894	5.78902	5.86522	5.7498	6.20877
N-methyl hexanamide	411	HILICNEG	C7 H15 N O	128.108	1.733	5.57094	5.48015	5.50135	5.75809	6.5044	4.19328	5.56703	4.95782	4.7426	4.87226	4.59377	4.4392	4.53375	5.17967	4.51522	3.86718	5.22447	5.7463	5.14345	5.7178	4.8575	5.86664	3.92861	4.41275	4.4174	4.84553	5.74539	4.63257	6.23532	5.08994	5.82665	4.6725	5.75481	6.27175	5.27108	6.14924
N-myristoyl glutamine	1298	RPNEG	C19 H36 N2 O4	355.26	6.079	5.72737	5.63376	5.49913	5.76844	5.76372	5.91021	5.95839	7.97477	6.50376	5.51976	5.42876	5.35937	5.37593	5.0399	5.19461	5.57292	5.3753	5.56277	5.33928	5.47136	6.27038	6.07155	5.40007	5.05513	5.6767	5.64624	5.39772	5.57951	5.75896	5.99929	6.12349	5.7837	5.94089	5.47645	5.40283	5.35525
N-octanoyl-homoserine lactone	95	HILICNEG	C12 H21 N O3	226.145	1.315	4.94434	5.66819	5.58595	3.11796	5.30373	4.22454	4.85622	7.70234	5.09441	5.22598	4.91746	4.77393	4.81388	5.4019	4.81104	4.68888	5.47085	5.784	5.46111	5.40907	4.57992	4.75113	4.86773	4.49395	5.80147	7.34024	5.84024	6.19811	6.03948	5.30134	6.99842	5.55841	6.87784	4.88485	5.48626	6.09092
N-oleoyl asparagine	2983	HILICPOS	C22 H40 N2 O4	199.157	8.069	5.28948	6.06477	4.49225	6.2623	5.83148	5.14326	5.55779	5.22004	5.67993	5.42834	5.34391	5.92073	5.46781	4.94368	4.80751	5.2123	5.53163	5.25145	6.14845	5.01695	4.47141	4.75746	4.83761	5.44437	5.03	4.97414	5.64146	5.26626	7.91884	5.29584	5.39595	5.54701	5.10795	5.9048	6.01691	5.02208
N-oleoyl glutamine	1702	HILICPOS	C23 H42 N2 O4	411.321	0.954	6.4189	5.59704	6.27083	7.39078	6.50353	5.40106	6.82253	5.10714	5.14916	5.23658	6.23767	5.7059	5.55426	4.01212	4.8933	5.55257	4.54505	6.24113	5.33361	6.05173	6.55606	4.63368	4.94941	5.56136	6.55868	5.70299	4.89816	6.74757	5.39391	5.68554	5.37051	5.5374	5.54446	6.21336	5.1768	6.85467
N-oleoyl glycine	12026	RPPOS	C20 H37 N O3	340.285	5.533	4.72575	6.03612	8.38912	7.08323	6.29226	6.85197	5.97414	6.1999	6.04935	5.97084	4.8969	6.12925	5.69874	5.47824	5.51949	5.78499	5.78119	5.79869	6.39792	6.22544	6.2046	6.25115	6.20784	5.67106	5.9301	5.89079	6.08273	5.3659	7.13189	6.22642	5.23227	7.00258	6.20025	6.07493	7.05549	6.10856
N-oleoyl taurine	4592	HILICNEG	C20 H39 N O4 S	388.253	2.29	7.00889	6.57948	6.88358	6.35999	6.40411	6.42239	6.53613	6.44124	6.42512	6.2717	6.38785	6.284	5.63144	5.4547	5.50443	6.04655	5.89888	5.91175	6.73334	6.62176	6.58845	5.75704	5.72365	5.96429	6.21439	6.00564	6.15707	6.47013	6.38524	6.33396	6.74191	6.85959	6.76137	5.96526	5.79827	5.59582
N-palmitoleyl glutamine	758	HILICPOS	C21 H38 N2 O4	383.29	1.683	6.8814	7.32752	6.73922	4.89073	5.59259	6.24445	5.64428	6.47242	6.0383	5.09592	5.06813	5.01608	5.78908	4.5442	5.72637	5.44364	4.01165	5.49661	6.808	5.72835	5.64603	5.96604	5.83802	8.29243	5.5081	6.1369	5.15383	5.45821	6.05874	5.95383	5.28915	6.89782	6.26655	5.33872	5.72304	6.07713
N-palmitoyl alanine	468	RPPOS	C19 H37 N O3	328.285	5.416	6.31003	6.93299	6.61169	7.47842	7.18802	7.59989	6.93334	5.9877	6.9484	8.0223	6.12854	6.26525	6.39402	6.45378	6.89686	7.31321	7.51376	7.10294	6.28848	6.1835	6.70974	6.25743	7.12705	7.18748	6.93579	5.93257	7.36903	6.64204	5.39072	7.6776	6.80008	6.48692	6.69419	7.91609	7.20873	7.57352
N-palmitoyl glutamic acid	5054	RPPOS	C21 H39 N O5	386.29	4.977	5.68116	6.07132	5.70648	5.56182	5.64851	5.5863	5.73941	6.44134	6.46682	5.45263	5.54225	5.51142	6.20529	5.42052	5.94995	5.86557	5.18406	5.30424	5.71694	6.79881	5.65743	6.3008	5.90439	5.94417	5.69949	7.06633	5.88807	6.22904	5.82215	6.03863	5.99533	6.12723	6.07319	5.63186	5.39507	7.12283
N-palmitoyl glutamine	9211	RPPOS	C21 H40 N2 O4	385.306	4.825	5.63661	5.94365	5.77345	5.61468	5.82875	5.76212	5.65987	6.13869	5.97062	5.54561	5.42112	5.41566	6.43535	5.5702	5.79488	5.91855	5.9836	5.82685	5.80119	6.27271	5.75663	5.68308	5.94291	6.50213	5.75966	5.81205	5.78966	5.8322	5.71003	5.92137	6.15134	6.04412	6.13715	6.11979	6.19276	6.17207
N-palmitoyl glycine	678	RPPOS	C18 H35 N O3	314.269	5.175	5.84263	7.07805	6.23103	6.03916	6.46671	6.20333	6.15744	6.85652	6.92901	6.19263	6.16737	5.95264	5.16339	5.2285	4.13359	7.68668	5.53812	5.52264	5.98421	4.75283	6.01573	5.21622	3.66076	5.07792	6.13108	5.09365	6.57245	5.18977	6.62627	5.62203	6.28673	6.34035	6.49787	5.54473	5.70935	5.826
N-palmitoyl proline	1356	HILICPOS	C21 H39 N O3	354.3	1.169	5.81172	5.18161	6.08515	6.05621	5.54703	6.74791	5.88522	7.09585	4.84718	5.31448	5.58833	5.80032	5.65327	5.40376	5.02087	5.82617	5.51555	6.21986	4.1383	5.34221	5.99089	4.74909	4.99113	6.01819	5.58211	5.37206	6.07844	4.75254	5.95014	6.11528	6.11121	7.15681	5.89361	5.91584	5.22271	6.12415
N-palmitoyl valine	4638	RPPOS	C21 H41 N O3	356.316	5.863	5.82847	6.14162	5.84202	5.94677	6.17157	6.07041	5.83331	6.09824	6.0814	5.80146	5.84196	5.78493	5.6763	5.98612	5.91223	6.18794	6.42368	6.16133	5.95533	6.40868	6.00026	6.11556	6.25491	6.04915	6.41314	6.97635	6.88847	6.09987	6.00925	6.00931	5.98038	5.99772	6.044	6.2899	6.42554	6.36545
N-pentanoyl-homoserine lactone	184	HILICPOS	C9 H15 N O3	186.112	1.087	6.85868	8.14443	6.08758	5.10763	6.30158	6.78412	6.20314	6.39045	6.37564	6.42788	6.68321	6.84744	6.41027	6.23822	6.25056	6.12344	5.33587	6.89053	6.30152	5.66182	5.53789	4.37505	4.64316	5.04214	5.35059	5.14722	5.34324	6.26245	6.87417	5.5709	5.68714	8.09229	7.17653	5.2299	5.69078	7.75743
N-propyl arachidonoyl amine	5850	HILICPOS	C23 H39 N O	346.31	1.252	6.94832	6.8659	6.86044	6.78813	6.95216	6.81423	7.02394	6.91765	6.92093	6.58096	6.65615	6.58836	6.27684	6.47449	6.29309	6.57973	6.74542	6.64458	6.84222	6.70051	6.78122	6.53501	6.52526	6.52213	6.58652	6.94874	6.66135	6.7678	6.79798	6.82071	7.12141	7.06781	7.08941	6.87501	6.8984	6.83366
N-stearoyl glutamine	2919	HILICPOS	C23 H44 N2 O4	413.337	1.961	5.32698	6.44426	5.24862	6.03651	4.81218	5.31455	6.23255	6.66248	5.56342	6.70371	5.43823	5.50978	5.1227	5.54178	5.46062	5.47278	4.2108	7.10884	6.38654	7.0465	5.56981	6.31636	6.06225	5.91412	5.66768	5.0792	5.45814	6.30381	6.25569	5.52639	6.16574	5.66958	5.80419	6.35004	6.53436	5.364
N-tetradecanoyl-homoserine lactone	77	HILICPOS	C18 H33 N O3	312.253	0.907	6.55201	6.34307	6.36343	6.45325	5.90795	5.98948	7.1979	6.25323	6.0518	6.93862	7.44431	6.37954	5.76847	8.23132	6.08764	5.70115	4.98071	6.65908	6.62316	6.59966	5.7291	5.48198	4.83459	6.40499	4.6	6.22466	5.06097	5.71211	5.66946	6.50739	5.804	5.58647	5.95186	6.38221	5.97011	7.09635
N-{3-[(4-Acetamidobutyl)amino]propyl}acetamide	4572	HILICPOS	C11 H23 N3 O2	230.186	2.574	6.14841	6.37572	6.29463	5.79045	5.85986	5.94732	5.90057	5.88475	6.13317	5.80068	5.50851	5.65988	5.31168	5.2274	5.57568	5.66226	5.71773	5.58852	6.63005	5.93406	5.85938	5.58872	5.53599	5.47617	5.70752	5.78296	5.65776	5.86353	5.81586	5.75902	6.17922	6.18661	6.4213	6.10962	5.88994	6.09912
N1-(2-oxopropyl)-2-phenylacetamide	2643	RPPOS	C11 H13 N O2	192.102	4.785	6.98018	7.82821	7.88641	7.69174	7.75228	7.72067	7.20862	7.55287	7.46656	7.42907	7.671	7.40321	7.23722	7.36391	7.35474	7.49617	7.73893	7.63175	7.71212	7.75939	7.81324	7.41216	7.51129	7.25554	7.0442	7.23627	7.17315	8.21469	8.0181	7.9594	8.39723	8.38548	8.423	7.84098	7.95368	7.77951
N1-Acetylspermidine	58	RPPOS	C9 H21 N3 O	188.176	0.789	6.85227	7.04698	7.00719	7.18912	7.25128	7.12226	7.46326	7.49735	7.53125	7.97067	7.99682	7.96485	7.29315	7.34147	7.35641	8.44265	8.4254	8.45977	6.98827	6.92585	7.03704	7.23393	7.25893	7.26241	7.20002	7.33457	7.21615	7.5258	7.44735	7.48897	9.40756	9.29112	9.28585	9.52528	9.57342	9.54095
N1-Acetylspermine	1206	RPPOS	C12 H28 N4 O	245.234	0.785	6.33341	6.34472	6.30999	6.2463	6.23067	6.25308	6.32296	6.30862	6.33805	6.00345	6.06461	6.04998	5.85612	5.79153	5.85667	6.55139	6.86301	6.86862	6.19617	6.2178	6.1454	5.98358	6.0065	5.9931	6.08914	6.144	6.10707	6.27599	6.21353	6.22964	7.79836	7.39301	7.42522	8.05394	8.24296	8.09708
N1_N12-Diacetylspermine	895	RPPOS	C14 H30 N4 O2	287.244	0.889	6.13774	6.04669	6.08424	6.07323	6.07174	6.08344	6.07634	6.32573	6.33908	6.15131	6.32221	6.30169	5.97398	5.95712	6.17636	6.99063	7.06209	7.15715	5.90463	5.96134	5.92173	5.77263	5.80707	6.27006	6.06746	6.61607	5.95716	6.32115	6.30523	6.34522	8.33518	8.22129	8.23024	8.2815	8.64223	8.47322
N2-(D-1-Carboxyethyl)-L-lysine	1925	RPPOS	C9 H18 N2 O4	219.134	1.825	6.7509	7.6821	7.38379	7.25738	7.181	7.05982	7.47561	7.55776	7.59175	7.3751	7.23836	7.5039	7.67878	7.60753	7.70271	7.64404	7.54177	7.62	7.58078	7.63338	7.46757	7.32664	7.2564	7.36363	7.60256	7.48897	7.47339	7.10982	7.55842	7.46822	5.98923	6.03404	6.03028	6.73236	7.22593	6.87378
N2-Acetyl-L-aminoadipate	1528	RPPOS	C8 H13 N O5	204.087	1.02	8.86349	8.10409	8.29663	8.30319	8.02091	8.09013	8.39115	8.15526	8.28554	8.02675	8.13772	7.95931	7.64108	7.64321	7.5574	8.00418	7.93301	7.98065	7.84223	7.88036	7.9704	7.73262	7.84199	7.89563	8.21098	8.02961	8.16242	7.94926	7.92685	7.8601	8.29915	8.11988	7.92187	8.40031	8.34815	8.27482
N3,N4-Dimethyl-L-arginine	818	RPPOS	C8 H18 N4 O2	203.15	0.879	7.81844	8.11555	8.13025	8.11318	8.11978	8.05988	7.86702	8.01473	7.9136	7.14339	7.29621	7.15813	7.19128	7.27776	7.22819	7.37018	7.4714	7.49418	8.02621	8.08715	8.1358	8.08153	8.16041	7.95436	7.97565	7.92576	7.93414	7.77214	7.49541	7.54342	8.07579	7.98339	8.01623	7.76402	7.90076	7.72658
N3-Oxalyl-L-2_3-diaminopropanoate	1412	RPNEG	C5 H8 N2 O5	175.036	1.002	6.90456	6.84347	6.86101	7.42826	7.38391	7.33167	7.34234	7.25644	7.21071	6.67264	6.68619	6.62931	6.85106	6.90009	6.85741	7.15412	7.16394	7.08585	6.66714	6.64096	6.72874	7.42518	7.34175	7.41281	7.0655	7.05996	7.0646	6.5604	6.5013	6.19351	5.93812	5.94	5.88997	6.34494	6.41121	6.22616
N5-(L-1-Carboxyethyl)-L-ornithine	8405	RPNEG	C8 H16 N2 O4	203.104	1.757	6.06047	6.28527	6.36824	6.515	5.96327	6.27109	6.51938	6.18172	6.27809	6.04685	6.08555	6.09382	6.09749	6.22519	6.17535	6.18503	6.12678	6.05589	6.25768	6.19247	6.19218	6.23412	6.26709	6.39939	6.50019	6.34495	6.36151	6.03463	6.1472	6.09403	5.83954	5.80957	5.83913	5.80909	5.64065	5.62037
N6-Acetyllysine	1905	RPPOS	C8 H16 N2 O3	211.105	4.928	5.78443	6.59033	5.80277	5.85934	6.81774	5.77476	5.92788	7.10181	6.61267	5.57581	5.81337	5.69897	3.50393	5.9724	5.12057	6.31659	5.46504	5.30125	5.7797	5.55009	5.97695	4.80795	5.09322	5.2449	5.08864	5.48767	6.47456	4.9591	6.50737	6.20732	6.21335	6.37944	6.60951	5.57627	5.54166	5.71285
N6-threonylcarbamoyladenosine	7954	RPPOS	C15 H20 N6 O8	413.142	4.399	6.61993	6.63645	6.67522	6.44627	6.50112	6.342	6.64527	6.71396	6.64375	6.52591	6.59316	6.56906	6.30326	6.32763	6.3509	6.79704	6.8821	6.84386	6.52887	6.52844	6.31171	6.16653	6.41206	6.29593	6.62093	6.63968	6.42116	6.72576	6.61161	6.61236	7.073	6.9832	6.97667	7.24951	7.3181	7.20555
NADH	2922	RPNEG	C21 H29 N7 O14 P2	664.118	3.657	6.25259	7.33578	5.38908	6.1763	6.74852	6.56016	5.96966	7.29565	6.77826	7.65759	7.16323	7.39415	6.70909	6.23156	6.17957	6.71832	6.3626	6.92371	5.30231	5.2692	5.258	5.71295	5.8248	5.92866	5.85473	5.47941	5.37209	6.07161	6.70808	6.33175	7.12986	6.84548	6.40359	6.41894	6.37787	6.37086
NP-002322	210	HILICPOS	C18 H32 O4	330.264	1.113	5.59921	6.07475	6.3509	5.94327	6.70564	6.03932	4.99255	6.27216	6.30271	6.02405	5.77407	5.73443	4.85098	5.10616	5.80086	5.27412	6.32363	6.07853	6.29396	6.26157	6.2394	5.46616	3.97976	4.94158	5.40376	6.14818	5.46283	7.2998	5.12306	6.73013	6.63578	6.75281	5.81279	6.40189	6.01535	6.737
NP-004036	1852	RPPOS	C12 H22 O4	231.159	5.593	7.34016	7.16306	7.21272	7.22585	7.12181	7.24811	7.24557	7.33234	7.18666	6.95083	6.82788	6.86739	6.69527	6.58465	6.74814	6.94375	7.24591	6.93938	7.06238	7.09059	6.9995	6.71093	7.09688	6.89685	6.89652	6.88384	6.91867	7.36112	7.0908	7.14305	7.44181	7.40164	7.4972	7.19709	7.48804	7.26511
NP-011223	830	RPPOS	C10 H18 O3	187.133	4.902	7.1255	6.92745	6.91178	7.07594	6.89682	6.83496	7.17974	7.10104	6.91717	6.70842	6.96115	7.1441	6.56351	6.70233	6.40002	6.66136	6.82787	7.11872	7.10587	6.83137	7.08298	6.83468	7.09642	6.73084	7.00882	7.28642	6.68638	7.10785	7.13619	7.09997	7.26663	7.10035	7.17743	7.50031	7.25236	6.96812
NP-011548	117	HILICNEG	C18 H34 O3	297.243	0.895	5.26242	7.13721	5.38342	6.0526	8.00445	4.90733	3.82492	6.28553	7.04077	5.80464	6.79779	5.7071	5.88922	5.74809	5.41964	4.94287	6.11071	6.15467	5.41531	5.93278	5.03729	5.96577	6.039	6.12169	5.68948	6.07296	5.09053	6.32508	5.7822	5.56721	5.05531	7.2987	6.89179	6.33531	6.35719	5.49128
NP-016455	2153	RPPOS	C11 H18 N2 O4	243.134	4.094	7.28233	7.66769	7.38066	7.29409	7.28136	7.27544	7.22874	7.45423	7.63873	7.30356	6.92646	7.16945	7.28133	7.16689	7.3539	7.5385	7.32017	7.61861	7.88186	7.91886	7.29279	7.17182	7.16519	7.29185	7.47043	7.50113	7.5225	7.24834	7.36434	7.37369	6.95262	6.90092	6.74997	7.11223	7.21723	7.07167
NP-018661	652	RPNEG	C8 H16 O3	159.103	5.575	7.45705	7.49596	7.48953	7.35401	7.50366	7.48719	7.44127	7.47098	7.441	7.36359	7.37698	7.37757	7.12738	7.18644	7.18815	7.29676	7.45413	7.37578	7.39038	7.46904	7.47653	7.50038	7.52735	7.41282	7.21916	7.36372	7.31903	7.91172	7.74688	7.75206	8.07582	7.96679	8.02114	7.88765	8.04728	7.92742
NP-018716	57	HILICNEG	C11 H20 O4	215.129	1.203	7.30548	7.3078	7.57055	7.03298	7.14106	7.07084	7.12432	7.216	7.15754	6.95812	7.06704	6.83641	6.72449	6.62069	6.7237	6.86549	6.88475	6.85636	7.02489	6.99371	7.30236	6.88263	6.61513	6.78072	6.91534	6.92992	6.76146	7.07376	6.96695	7.08693	8.14003	7.94609	7.68313	7.16559	7.26814	7.71289
NP-019374	649	RPPOS	C10 H18 O4	203.128	5.304	7.6723	7.69729	7.73323	7.57037	7.51498	7.54004	7.73441	7.63733	7.73915	7.39785	7.36702	7.45593	7.15184	7.09493	7.23342	7.43572	7.39541	7.3762	7.56732	7.58608	7.58888	7.257	7.35826	7.20348	7.43147	7.42676	7.35386	7.57649	7.64987	7.59816	7.9927	7.99619	8.006	7.62634	7.74909	7.6989
NP-020155	841	RPPOS	C11 H21 N O4	232.154	4.831	5.83988	5.90261	6.10477	5.81363	5.71324	5.68155	6.40522	5.77779	5.84171	5.7041	5.72763	5.97379	5.40775	5.23303	5.8862	5.55674	5.71301	6.41712	6.24587	6.16651	5.73034	6.18649	5.62156	5.75395	5.76307	5.84218	5.9812	6.26447	6.41713	6.37491	6.25611	6.66146	6.44361	5.47084	5.23357	5.25431
N_N-Dihydroxy-L-tyrosine	1346	HILICNEG	C9 H11 N O5	212.056	2.778	5.21758	5.53787	5.07343	5.10379	5.06993	5.22197	5.2665	5.3366	5.51497	5.11563	5.64538	4.8622	4.96121	4.55934	4.58082	5.14873	5.40837	4.80971	5.32728	5.2659	4.97335	5.17099	5.34262	5.38595	5.08659	5.23385	5.27406	5.20874	5.1444	5.20485	6.6007	7.16368	7.00284	6.63994	6.73493	6.401
Nicotianamine	16092	RPNEG	C12 H21 N3 O6	302.136	3.509	6.36792	6.24597	6.22974	6.04621	5.95833	6.00425	6.03692	6.0152	6.05053	5.68425	5.67052	5.75746	5.4342	5.47144	5.47608	5.84448	5.82509	5.79116	6.14226	6.15992	6.11538	5.71316	5.72006	5.63758	5.79598	5.7512	5.85286	5.76128	5.72419	5.72671	5.54604	5.60816	5.50941	6.31956	6.35594	6.26211
Nicotinamide	20	HILICPOS	C6 H6 N2 O	123.055	1.461	8.53255	9.50776	9.525	9.28734	9.33755	9.2275	8.99545	9.41054	9.27157	8.85287	9.18542	9.02702	8.59198	8.90929	8.85259	9.23582	9.35985	9.39814	9.48051	9.60495	9.6612	9.37072	9.24973	9.17217	9.39166	9.42343	9.41849	9.60928	9.63232	9.64363	9.95356	9.90161	9.9193	9.71403	9.69834	9.71184
Nicotinamide adenine dinucleotide (NAD+)	276	RPPOS	C21 H27 N7 O14 P2	332.562	1.879	8.92003	8.81879	8.8571	8.85564	8.75057	8.74714	8.9777	8.83338	8.86403	8.64825	8.78649	8.72999	8.6501	8.55705	8.59262	8.81571	8.80966	8.83493	8.63409	8.61641	8.65625	8.52806	8.7318	8.64452	8.82342	8.70015	8.69653	8.74034	8.76635	8.72638	8.77912	8.6768	8.55188	9.09482	9.29304	9.10642
Nonanoicacid	912	RPNEG	C9 H18 O2	157.123	6.672	3.58654	5.29657	6.70608	6.2781	6.7849	5.94466	6.32248	6.44266	6.30754	5.91234	6.11971	5.54268	5.86748	6.16077	5.69488	5.60632	5.60184	5.67361	6.02899	6.16116	6.85968	7.34317	5.83581	6.04892	5.69048	5.84264	6.88687	6.60802	6.07857	5.88953	6.00937	6.80298	6.72949	6.0624	6.14148	5.95092
Norepinephrine sulfate	2088	RPPOS	C8 H11 N O6 S	250.038	1.5	7.89393	7.67199	7.83341	7.78514	7.84754	7.84198	7.63151	7.60136	7.57934	7.16614	7.23394	7.15625	7.14565	7.1098	7.12158	7.25959	7.26663	7.22233	7.72277	7.54983	7.6635	7.88737	7.95616	7.90466	7.70451	7.69767	7.6724	7.23321	7.18451	7.05376	7.77904	7.6161	7.57517	8.21386	8.39594	8.15556
Norepinephrine(Noradrenaline)	11126	RPPOS	C8 H11 N O3	211.108	3.939	6.48314	6.98388	7.00038	6.84539	6.8163	6.78736	6.53176	6.86747	6.80499	6.48151	6.68813	6.51381	6.35948	6.46473	6.44968	6.74086	6.91153	6.83808	7.03266	7.08513	7.05266	6.8706	6.92072	6.72785	6.78177	6.88794	6.88795	7.30267	7.05172	7.09869	7.394	7.33905	7.39729	7.16138	7.28495	7.12948
N~2~-(Carboxycarbonyl)arginine	10734	RPPOS	C8 H14 N4 O5	247.103	5.004	5.98469	6.15626	5.86161	5.95182	5.67776	5.93243	5.94644	6.30902	6.19042	5.86618	5.51423	5.86746	6.09595	5.3587	5.89472	5.85443	6.36777	6.49289	6.09466	6.30262	5.80669	5.63629	5.62818	5.61173	5.72427	5.87472	5.69075	6.24014	5.93465	5.79752	6.02905	6.04104	6.25598	6.26685	6.83751	6.07846
N~2~-Acetylornithine	1235	RPNEG	C7 H14 N2 O3	173.093	0.954	6.85122	7.02097	7.03411	7.08223	7.09159	7.07726	6.93505	7.02984	6.93622	6.87013	6.99429	6.94357	7.06744	7.19321	7.16306	7.26631	7.39177	7.32616	6.98406	6.96309	6.99865	6.99716	7.0599	6.94148	6.90815	6.96016	6.93105	7.36783	7.18259	7.15972	7.63083	7.50699	7.50922	7.54399	7.66717	7.58173
O-(11-carboxyundecanoyl)carnitine	7896	HILICNEG	C19 H35 N O6	372.239	8.049	4.97451	4.98772	4.9719	4.8978	4.90844	4.91388	5.02252	5.04831	5.05718	4.70973	4.71358	4.68328	4.47542	4.44136	4.50862	5.4797	5.57943	5.53585	4.86383	4.93765	4.91706	4.63881	4.62062	4.63291	4.73738	4.76488	4.7459	4.92695	4.89504	4.93867	5.24374	5.22081	5.21202	6.46154	6.42765	6.38526
O-(17-carboxyheptadecanoyl)carnitine	238	HILICPOS	C25 H47 N O6	458.347	0.859	6.40095	6.69559	9.46562	7.33191	5.8074	6.36309	7.6382	6.55592	8.26676	6.34187	7.12617	6.3908	6.3241	6.62141	6.50775	6.99415	7.6823	7.42888	7.52345	7.75471	7.63	6.70202	6.99189	6.63376	6.55422	6.04575	6.88689	7.51046	9.30937	7.78458	7.89479	6.96775	7.93417	7.4673	7.283	7.40443
O-Propanoylcarnitine	1999	HILICPOS	C10 H19 N O4	218.139	1.918	5.63919	5.1541	5.57691	6.54556	6.16991	5.77499	6.41226	5.67544	5.80159	5.86479	5.8433	5.60288	5.05952	5.58762	5.94407	7.08269	5.33305	4.92492	6.87328	5.13587	5.92936	5.73838	6.25985	5.95525	5.82957	5.54465	6.05042	5.83259	4.80304	5.73668	6.10008	6.31038	6.00559	5.84222	6.15593	5.45597
O-Succinyl-L-homoserine	5273	RPPOS	C8 H13 N O6	220.082	2.7	6.58697	6.57476	6.30662	6.65191	6.72917	6.6544	6.60941	6.72569	6.57933	6.77504	6.78402	6.7704	6.57244	6.53295	6.55238	6.96722	6.97193	6.99553	6.30988	6.31779	6.36003	6.86279	6.90825	6.92554	6.74917	6.74912	6.68447	6.73293	6.69191	6.57307	7.22882	6.99468	7.0549	7.73939	7.76534	7.63592
O-[(9Z)-17-carboxyheptadec-9-enoyl]carnitine	7970	RPPOS	C25 H45 N O6	456.332	5.907	6.05091	6.14954	6.06153	6.0274	6.15392	6.08951	6.08664	6.19198	6.23314	5.96239	5.89053	5.76304	5.77104	5.89843	5.86491	6.12386	6.12191	6.05986	5.9468	6.04122	5.89048	5.90113	6.12125	6.01138	6.01687	6.21883	5.89586	6.20064	5.94751	6.08302	6.16668	6.33099	6.23593	6.24919	6.4841	6.29345
O-adipoylcarnitine	101	RPNEG	C13 H23 N O6	288.145	5.266	5.61738	5.60069	5.63032	5.43566	5.48341	5.43736	6.83475	6.81913	6.79845	6.70261	6.67437	6.6492	4.95071	5.04877	5.23349	8.27583	8.36474	8.28714	5.62558	5.63705	5.60204	5.40019	5.43285	5.21665	6.85643	6.97076	6.80401	6.43368	6.3588	6.41868	6.06532	5.92753	5.96081	8.80193	8.82288	8.81223
O-butanoyl-carnitine	803	HILICPOS	C11 H21 N O4	232.154	2.872	5.40861	5.76004	6.4952	6.43003	5.99799	5.71597	5.67574	5.83978	5.94001	6.80952	5.68447	5.48007	5.24042	5.61854	5.37491	6.03873	6.45212	6.38908	4.99635	5.75444	5.85235	6.14522	5.32538	5.07507	5.95784	5.32361	5.65291	6.20291	6.59174	4.91344	6.214	5.98172	6.61695	6.39031	6.26147	6.52443
O-decanoyl-R-carnitine	1055	HILICPOS	C17 H33 N O4	357.275	1.107	6.93016	6.19818	8.26628	5.8825	5.57556	5.3918	6.62637	5.73775	5.53257	6.70659	5.6471	5.88002	5.12568	4.99627	4.17475	5.74954	4.62843	5.11024	4.06166	5.3069	5.67167	4.6237	5.93062	4.44019	6.29329	5.1863	5.93834	5.64098	7.18215	5.58293	6.15648	6.68102	5.68252	5.98418	5.8615	5.9633
O-hexanoyl-R-carnitine	2898	RPNEG	C13 H25 N O4	258.171	5.513	6.34667	6.45746	6.43078	6.34975	6.05038	6.32874	6.41926	6.33722	6.44868	6.16489	5.9723	6.06091	5.95239	5.82976	5.8734	6.14564	6.04641	6.13348	6.22877	6.181	6.20262	6.03188	6.07847	6.11809	6.19049	6.1969	6.05984	6.1288	6.21547	6.28032	6.39105	6.52031	6.66068	6.37307	6.34008	6.38032
O-palmitoleoylcarnitine	765	HILICPOS	C23 H43 N O4	398.326	3.698	7.40685	7.12757	7.23592	7.36314	7.34074	7.30327	6.9449	6.881	6.82522	8.08239	8.10973	8.08877	6.93234	6.91633	6.88756	7.1468	7.16102	7.09894	7.31218	7.2715	7.28063	7.19045	7.35099	7.35883	6.91757	6.95027	6.98393	7.93806	8.02656	7.94089	9.03772	8.97306	8.897	8.27349	8.18107	8.19167
O-pentadecanoylcarnitine	3913	HILICPOS	C22 H43 N O4	386.326	3.75	7.25194	6.91603	7.102	7.00435	6.99496	6.96231	6.83149	6.73378	6.67915	7.21797	7.27448	7.20812	6.21444	6.04522	6.14728	6.44468	6.40016	6.43374	7.01764	7.07218	7.0893	6.66871	6.75887	6.83533	6.91729	6.76129	6.78474	7.03425	7.04958	6.88784	8.02212	8.01511	7.81336	7.49736	7.35025	7.32881
O-propanoyl-carnitine	2243	HILICPOS	C10 H19 N O4	200.128	3.639	7.12373	6.87087	6.35329	6.59512	7.02851	6.81698	6.24779	6.88041	6.52161	6.73668	6.83679	5.94273	5.91503	6.16176	6.43386	6.29388	6.20786	6.85609	6.88739	6.9848	6.16556	6.63774	5.62278	5.67459	6.36445	6.81522	6.75209	6.80743	7.01497	6.4362	6.35489	6.39379	6.81402	7.17578	6.58222	7.31062
O-sebacoylcarnitine	1716	RPNEG	C17 H31 N O6	344.208	6.581	5.53817	5.55572	5.57881	5.45824	5.46446	5.46859	5.55823	5.56976	5.59522	5.29908	5.27535	5.3093	5.01964	5.0053	5.00484	6.5667	6.66883	6.5849	5.47904	5.46444	5.4495	5.15322	5.1676	5.15046	5.28106	5.29025	5.29618	5.48114	5.46028	5.45835	5.77829	5.79006	5.79382	7.56247	7.58628	7.53269
O-succinylcarnitine	144	RPNEG	C11 H19 N O6	260.114	4.515	6.19021	6.24232	6.07892	5.24977	5.22413	5.23759	7.05126	6.91962	7.00488	6.7824	6.62923	6.82724	5.35315	5.59147	5.44992	8.35701	8.28454	8.30077	6.15461	5.9843	6.2664	5.01613	5.50654	5.42935	6.86071	6.96393	6.49362	6.47078	6.46992	6.41438	6.36596	5.94512	5.68681	8.75106	8.81897	8.70834
O-tetradecanoylcarnitine	739	HILICPOS	C21 H41 N O4	372.311	3.892	7.72765	7.60949	7.68205	8.03407	8.06281	8.02845	7.57908	7.48546	7.44562	8.2962	8.29097	8.27173	7.4169	7.4422	7.34535	7.42903	7.41905	7.3329	7.72118	7.69157	7.71283	7.84239	8.01402	7.98043	7.54082	7.54621	7.55279	8.1451	8.20445	8.14804	8.97021	8.91247	8.84125	8.28942	8.19458	8.16729
OA-6129 E	5344	RPNEG	C21 H35 N3 O8 S	488.207	4.98	5.50445	5.5998	5.33226	5.10904	5.24703	5.24461	5.38876	5.40442	4.41077	4.11837	4.93698	5.24218	5.01365	4.98099	4.4525	4.55168	4.91006	5.39991	4.91105	5.08418	5.19857	4.49661	5.19946	4.09884	5.56403	4.00235	6.33517	4.8898	5.26212	5.63373	5.6897	6.17284	4.87546	4.723	2.636	4.96008
OHHdiA-PE	8183	HILICNEG	C30 H54 N O11 P	634.334	7.424	6.6352	6.25534	6.5762	6.52713	6.52994	6.44914	6.33467	6.14345	6.23509	6.01568	6.18878	6.13196	5.9493	5.83621	5.82876	5.85184	5.80504	5.91823	6.34085	6.17312	6.14828	5.82469	5.91403	5.94558	5.88457	5.53633	5.98287	6.04059	6.21852	6.09275	6.58303	6.5337	6.46923	6.5397	6.24499	6.36612
Octadecanamine	1365	HILICPOS	C18 H39 N	270.315	1.234	7.96645	7.68616	7.82247	7.67895	7.90059	7.59381	7.82356	8.64094	8.06441	7.58738	7.73081	7.55154	7.19523	7.22382	7.31041	7.73015	7.43078	7.52678	7.82754	7.62459	7.78744	7.71322	7.49186	7.64354	7.6723	7.44296	7.74237	7.83235	7.80108	8.05172	8.10632	8.02829	8.26646	7.93138	7.80558	7.9608
Octylaldehyde	52	HILICNEG	C8 H16 O	315.254	0.986	5.04341	5.90655	5.86261	5.40504	5.90117	5.63802	7.40905	5.80816	6.11633	6.56238	7.01237	7.37425	5.86842	5.97183	6.44179	6.42859	5.73607	6.41675	5.74153	6.99135	6.41857	5.90539	5.83454	6.31141	7.10889	7.1757	5.58847	6.27741	6.19312	6.00849	7.37481	8.13612	7.05328	6.73552	6.17015	7.16314
Oleamide	5243	HILICPOS	C18 H35 N O	282.279	0.834	7.98067	7.75227	7.10562	7.93062	5.59703	6.66088	7.67073	6.98236	7.1806	6.82657	7.05205	7.15942	6.42672	7.2509	6.22901	9.12856	7.71603	6.76931	8.15255	6.71223	7.17596	6.45529	7.06122	7.46708	6.83345	6.9898	6.03107	7.51995	7.56849	6.23064	7.10765	10.2022	7.45484	8.26348	7.8644	6.98815
Orthophosphate	19	RPNEG	H3 O4 P	96.9694	0.827	10.055	10.0639	10.0517	9.95871	9.95	9.91695	10.0953	10.0612	10.0615	9.77211	9.75578	9.75269	9.42348	9.48249	9.46369	9.75637	9.7459	9.74456	9.9176	9.94015	9.95235	9.61614	9.58201	9.63081	9.79513	9.78897	9.79009	9.91516	9.97448	9.94862	10.2612	10.2605	10.2505	10.0175	9.97963	10.0023
Oxaloacetate	42	RPNEG	C4 H4 O5	191.02	1.507	9.14175	9.07168	9.08098	9.2018	9.23791	9.24351	9.10308	9.12794	9.15037	8.09358	8.08415	8.0012	7.82405	7.84045	7.89848	8.07165	8.20965	8.22444	8.94029	8.9122	8.95512	9.06895	9.11753	9.13629	9.22239	9.15063	9.14406	8.54677	8.49999	8.43543	8.84102	8.65253	8.61495	9.30726	9.40262	9.31312
P-DMEA	49	RPNEG	C4 H12 N O4 P	168.043	0.812	8.81187	8.48659	8.55933	8.6361	8.62438	8.64426	8.60991	8.52643	8.54018	8.29619	8.29168	8.29051	8.27467	8.24345	8.27449	8.32034	8.28936	8.34289	8.3603	8.31755	8.33504	8.19876	8.19871	8.2457	8.41866	8.35886	8.42616	8.21738	8.28741	8.22382	8.25053	8.06959	7.94737	8.06398	8.12496	7.98227
PA(O-16:0/0:0)	2223	HILICPOS	C19 H41 O6 P	397.269	2.404	7.78207	7.40398	6.82217	7.92807	8.20839	7.32093	7.8363	5.77928	6.97687	6.97808	8.16445	7.91793	7.2259	8.09978	6.94761	6.66998	7.54664	7.88309	7.2771	7.73534	7.78034	8.27948	7.83286	6.82911	7.95434	7.40046	9.09507	7.76545	7.96838	7.55271	8.23459	8.95152	9.01472	8.32783	8.17333	8.36474
PC(11:0/0:0)	8430	RPNEG	C19 H40 N O7 P	424.247	7.738	6.1577	6.02335	6.29675	6.25526	6.3498	6.22917	5.91971	6.17519	6.14686	6.08238	6.04147	6.05232	6.06799	6.00904	5.98922	6.10985	6.161	6.20195	6.31285	6.13444	6.25974	6.23828	6.2736	6.21821	5.91681	5.67491	5.93654	6.48658	6.34487	6.17196	6.63082	6.6708	6.69865	6.83101	6.77139	6.75037
PC(13:0/0:0)	3390	RPNEG	C21 H44 N O7 P	512.299	7.561	6.51712	6.68353	6.59895	6.42454	6.47481	6.40045	6.4222	6.47722	6.51793	6.39955	6.28247	6.32561	6.38318	6.41717	6.47633	6.76644	6.96922	6.78326	6.6551	6.69728	6.61242	6.52029	6.55249	6.37516	6.34955	6.59609	6.48759	6.85523	6.77031	6.72308	6.97383	6.97962	6.89821	8.01568	7.24756	7.2008
PC(14:0/0:0)	574	HILICPOS	C22 H46 N O7 P	468.308	7.556	7.78574	7.73438	7.85946	7.83132	7.83743	7.85129	7.65228	7.57239	7.58324	7.62022	7.74515	7.67462	7.527	7.47881	7.47316	7.64583	7.64182	7.73467	7.73871	7.70275	7.61279	7.51935	7.58728	7.58972	7.43419	7.39847	7.50459	7.72155	7.76216	7.72885	8.40523	8.26653	8.1858	8.43093	8.44723	8.40698
PC(15:0/0:0)	10362	RPPOS	C23 H48 N O7 P	482.324	8.038	6.00799	6.7879	6.91161	6.32567	6.23926	6.23805	5.98558	6.41773	6.04903	5.87413	5.94955	5.96613	5.54417	5.64447	5.44808	5.93991	6.451	6.36728	6.97284	6.59786	6.95899	6.22802	6.32576	5.83442	6.15535	6.09608	6.15868	6.97011	6.88372	6.80963	6.779	6.99163	6.87926	7.13526	7.1342	7.11767
PC(15:1(9Z)/0:0)	5535	RPPOS	C23 H46 N O7 P	480.308	8.512	7.26577	7.24075	7.61317	7.52445	7.58289	7.48403	6.76636	7.27884	7.0196	6.9838	6.98358	6.94924	6.81887	6.83532	6.74246	6.8553	7.01944	6.97527	7.46669	7.22947	7.36009	7.16143	7.22765	7.1098	6.84371	6.72806	6.87561	7.36007	7.32284	7.04524	7.64434	7.71553	7.76185	7.60301	7.54163	7.56304
PC(16:0/18:2(10E,12Z))	473	HILICPOS	C42 H80 N O8 P	758.569	4.275	9.13373	8.1886	8.48496	7.78095	8.2837	8.27987	8.94181	8.15547	8.06906	8.30446	8.44194	8.40902	7.90753	7.73648	7.77422	8.47722	8.40012	8.54511	8.3598	8.44832	8.58585	7.86176	7.93775	7.95991	8.34805	8.06837	8.34812	8.26162	8.09663	8.01315	8.48994	8.67038	8.65052	8.88246	8.77969	8.62545
PC(16:1(9E)/0:0)	1622	RPPOS	C24 H48 N O7 P	494.324	7.87	6.98474	7.39647	7.34806	7.12576	7.12024	7.08621	6.68731	7.25603	7.03424	7.10112	7.11886	7.0526	6.91292	6.94529	6.98977	7.32553	7.55692	7.42691	7.45007	7.48441	7.38761	7.24056	7.35231	7.11711	7.27022	7.28773	7.35819	7.77764	7.58036	7.63371	7.74787	7.80753	7.78595	8.21879	8.25841	8.15622
PC(17:1(9Z)/0:0)	901	RPNEG	C25 H50 N O7 P	566.346	8.332	6.94682	7.70073	7.30245	6.82267	6.81193	6.606	6.77695	7.26613	7.15667	6.8972	6.75646	6.75059	6.82628	6.95072	6.94052	7.27913	7.64766	7.42773	7.52957	7.63974	7.52112	7.3179	7.29691	6.86323	7.01949	7.44864	7.12049	7.78574	7.75097	7.51381	7.30037	7.29268	7.32375	7.71186	7.76059	7.80309
PC(18:0/18:2(10Z,12Z))	12698	HILICNEG	C44 H84 N O8 P	784.589	8.766	6.05749	5.98917	6.22957	6.1011	6.03665	5.9923	6.13588	6.04503	6.10529	5.85561	5.92598	5.80185	5.58572	5.56242	5.59832	5.93712	5.8163	5.86114	5.85136	6.07111	5.93131	5.68755	5.78483	5.74949	5.9627	5.92616	5.88954	5.73145	6.06302	6.00584	6.26594	6.09934	5.91082	6.14683	6.10435	6.03437
PC(20:4(5Z,8Z,11Z,14Z)/0:0)	2179	RPPOS	C28 H50 N O7 P	544.337	8.488	7.20838	7.81347	7.9738	7.74952	7.77735	7.7369	7.04051	7.62844	7.48003	7.28041	7.28695	7.21112	7.14811	7.16391	7.19807	7.28261	7.51436	7.44593	7.87866	7.81818	7.82193	7.49354	7.57938	7.3833	7.40186	7.22546	7.41507	7.99102	7.89094	7.75278	8.01608	8.09489	8.04553	7.99701	7.94948	7.97326
PC(4:0/4:0)	7527	RPNEG	C16 H32 N O8 P	456.201	4.763	6.36008	6.62141	6.75251	6.30199	6.37031	6.26502	6.70783	6.67764	6.58828	6.43159	6.30601	6.29586	6.26642	6.04039	6.11167	6.47686	6.37132	6.38386	6.34342	6.33985	6.16277	5.43027	5.72983	5.73637	5.72132	5.47201	5.96906	6.09913	6.09058	6.01876	6.34834	6.19239	6.38988	5.94897	5.79562	6.14014
PC(O-11:1(10E)/2:0)	3663	RPNEG	C21 H42 N O7 P	450.263	7.743	6.42734	6.78645	6.08805	5.51586	5.51975	5.53015	6.17979	6.20468	6.04524	6.21844	5.86648	6.00746	6.04327	6.04798	6.15828	6.66078	6.9732	6.69509	6.75607	7.0717	6.55137	6.29804	6.26625	5.84435	6.14727	6.58749	6.2247	6.91504	6.78973	6.63258	6.73471	6.51058	6.80304	7.19878	7.21153	7.18104
PC(O-12:0/2:0)	2603	HILICPOS	C22 H46 N O7 P	468.308	7.349	6.96068	6.89629	7.00568	7.02623	7.03513	7.01597	6.99539	6.98468	6.86708	6.77286	6.83538	6.79741	6.81947	6.70797	6.71726	7.00827	6.95152	7.0744	6.83181	6.81147	6.82723	6.75019	6.80724	6.79488	6.76932	6.73175	6.7511	6.83598	6.91703	6.91648	7.4961	7.32928	7.23266	7.69599	7.6091	7.5183
PC(O-14:0/0:0)	7111	HILICNEG	C22 H48 N O6 P	452.315	6.908	6.09844	5.70881	5.85279	5.91584	5.9545	5.96266	6.76754	6.64127	6.64652	5.60273	5.82164	5.66652	5.44853	5.47717	5.54226	6.60469	6.45489	6.60683	6.13557	5.79094	6.05612	5.9541	5.94099	5.95722	6.4288	6.24661	6.46992	5.81595	5.89387	5.73945	5.93545	5.78496	5.68956	6.70816	6.58855	6.50303
PC(O-16:0/2:0)	290	HILICPOS	C26 H54 N O7 P	524.371	7.352	8.7312	8.13171	8.52747	8.49213	8.50871	8.61841	8.29162	8.11926	8.10205	7.88193	8.18081	8.12032	7.61162	7.433	7.48232	7.76885	7.72577	7.82999	8.29267	8.05372	8.05081	7.43153	7.46421	7.67314	7.55078	7.50435	7.61443	7.90843	8.00978	7.95092	8.78395	8.6992	8.39353	8.13256	7.9014	7.95934
PC(O-16:0/3:1(2E))	4821	HILICPOS	C27 H54 N O7 P	536.371	7.337	7.15883	6.64256	7.01667	7.13605	7.06478	7.19869	6.76257	6.58814	6.43956	6.42578	6.66172	6.5477	6.34573	6.10382	5.91771	6.28538	6.08407	6.32795	6.82704	6.57767	6.46599	6.11804	6.28538	6.37014	6.00871	5.8815	6.19979	6.25122	6.399	6.20436	7.32021	6.98484	6.62269	6.86143	6.59451	6.67469
PC(O-16:1(11Z)/0:0)	7737	RPPOS	C24 H50 N O6 P	480.343	5.569	6.1374	6.97747	5.80636	6.27424	7.56358	5.06121	6.26952	6.54886	6.58884	6.33646	6.24824	6.20862	5.57107	7.07589	5.82039	6.19023	6.20836	6.33373	6.93824	6.37645	6.07048	5.53046	5.33858	6.84349	6.27553	6.57681	6.35059	6.48113	5.84213	7.29288	6.4687	6.46554	6.39904	6.53177	6.7158	6.84483
PC(O-18:0/17:2(9Z,12Z))	16943	HILICNEG	C43 H84 N O7 P	756.588	8.793	5.89612	5.93823	5.95972	5.82137	5.61489	5.80725	5.90054	5.93995	5.90774	5.70028	5.73792	5.73992	5.44035	5.3204	5.44197	5.71542	5.71583	5.78769	5.86067	5.80431	5.78434	5.66096	5.62965	5.435	5.50087	5.5812	5.65318	5.7453	5.78458	5.85409	6.08012	6.09949	5.93185	5.80527	5.95648	5.92772
PC(O-18:1(10E)/2:0)	2116	HILICPOS	C28 H56 N O7 P	550.386	7.3	7.78133	7.0037	7.30352	7.6034	7.57955	7.71163	7.05173	6.98444	6.82997	6.76318	7.09307	6.97968	6.83341	6.62997	6.69219	6.60696	6.42482	6.6627	7.05102	6.86497	6.93237	6.66718	6.79384	6.92521	6.25691	6.20283	6.24918	6.61908	6.71509	6.43673	7.61499	7.40803	7.18992	7.29288	7.08748	7.11168
PC(O-1:0/16:0)	1626	HILICPOS	C25 H52 N O7 P	510.355	7.406	8.01737	7.52305	7.86349	7.7033	7.7276	7.78079	7.55097	7.43667	7.45642	7.21538	7.47155	7.4537	6.92445	6.79986	6.82309	7.05687	6.98035	7.06679	7.6305	7.39686	7.38242	6.79848	6.79725	6.91961	6.98415	6.74556	6.33435	7.16936	7.32806	7.18136	7.92409	7.85168	7.6319	7.73871	7.52398	7.50678
PC(P-17:0/0:0)	2973	RPPOS	C25 H52 N O6 P	494.359	5.525	6.18789	6.40271	6.2774	6.16236	6.21724	6.12396	6.24692	6.31711	6.37544	5.98021	5.96686	5.99727	5.96646	5.43691	6.12349	6.85155	5.88724	5.87087	6.69999	6.84254	6.44589	5.67748	5.7479	6.87151	6.12541	5.75892	6.17559	6.02298	6.71091	5.95014	6.841	6.73133	6.64105	6.13379	5.90379	6.13811
PE(0:0/14:0)	2057	RPNEG	C19 H40 N O7 P	484.268	7.073	5.53593	5.54255	5.57227	5.67324	5.45737	5.47037	5.54644	5.55952	5.58286	6.10083	6.18319	6.1185	5.94291	5.93543	5.94257	5.76853	5.86836	5.72191	5.44721	5.44892	5.43097	5.69599	5.66414	5.66133	5.27153	5.35047	5.28913	6.01769	5.16698	5.85813	7.35883	7.22621	7.26433	7.42508	7.46394	7.37021
PE(16:0/0:0)	1734	HILICPOS	C21 H44 N O7 P	454.292	7.979	7.81707	6.91789	7.38337	7.70031	7.65999	7.75983	7.38287	7.13487	7.11658	7.01987	7.23584	7.21784	7.05444	6.82984	6.85434	6.86455	6.56651	6.78684	7.25473	6.98411	6.97766	6.86914	6.95758	7.06798	6.71163	6.44322	6.78251	6.82684	6.92542	6.80815	7.87068	7.62947	7.51359	7.47494	7.14127	7.20651
PE(16:1(9Z)/0:0)	2853	HILICPOS	C21 H42 N O7 P	452.277	8.001	6.99609	6.59433	6.80264	6.64786	6.61429	6.64917	6.74115	6.66971	6.60328	6.75909	6.83746	6.80933	6.45943	6.39943	6.44261	6.69086	6.63291	6.73553	6.75921	6.62114	6.67481	6.37576	6.45537	7.04393	6.54142	6.45456	6.54153	6.67125	6.72071	6.72281	7.14219	6.957	6.98401	7.44722	7.30599	7.28747
PE(18:0/0:0)	2391	HILICPOS	C23 H48 N O7 P	482.324	7.912	7.51712	6.3965	6.87312	7.38026	7.38172	7.52445	6.78601	6.59676	6.37876	6.16085	6.63121	6.50608	6.27831	6.11228	6.28728	6.20966	5.85946	6.15711	6.58384	6.39428	6.24999	6.20105	6.34334	6.49539	5.93125	5.81735	5.92738	6.08286	6.28681	6.18966	7.28011	7.13841	6.82441	6.4863	6.34762	6.43776
PE(18:1(9Z)/0:0)	1173	HILICPOS	C23 H46 N O7 P	480.308	7.928	8.12115	7.29773	7.65725	7.88395	7.86972	7.9815	7.63022	7.4655	7.39535	7.30065	7.53992	7.48413	7.31854	7.13059	7.18969	7.18682	6.90529	7.15405	7.48546	7.19456	7.22348	7.09122	7.22053	7.37855	7.05171	6.81665	7.05017	7.02299	7.15935	7.05078	7.86111	7.75455	7.61629	7.69137	7.47959	7.49181
PE(20:4(5Z,8Z,11Z,14Z)/0:0)	10472	HILICNEG	C25 H44 N O7 P	500.279	7.781	6.31336	5.89897	5.59671	5.73731	5.73386	5.80501	6.31608	5.91133	6.00534	5.85252	5.7864	5.83373	5.52271	5.5145	5.48787	5.83936	5.63276	5.85646	5.93157	6.2269	5.61519	5.1497	4.96326	5.18493	5.44303	5.69606	5.45889	5.482	6.05866	5.95148	6.13033	5.91809	5.86126	6.31494	6.14783	6.05978
PE(O-16:0/13:0)	511	HILICNEG	C34 H70 N O7 P	634.48	1.354	5.16995	5.32484	5.38978	5.47297	5.17906	5.59994	4.70393	5.65211	5.29067	5.66952	4.77031	4.37028	3.91692	5.32207	5.1562	4.82312	5.62114	5.92929	5.20318	5.17353	4.75504	5.2851	4.30806	4.49423	5.50113	5.34854	5.08021	5.37248	5.55763	5.4348	5.33698	5.17325	4.21221	5.93987	5.82276	5.82258
PE(P-16:0/0:0)	11726	HILICNEG	C21 H44 N O6 P	436.283	7.816	6.21197	5.05183	5.53889	5.72319	5.81046	5.90309	5.73847	5.1684	5.25235	5.14903	5.56468	5.44086	4.99023	4.65875	5.01095	5.12885	4.73958	5.05299	5.51441	5.07575	5.17058	4.68688	5.24025	5.23237	4.94091	4.76284	4.99668	5.14934	5.39887	4.91526	6.38459	6.23264	6.10085	6.29258	5.98956	5.97338
PEG n11	2741	HILICPOS	C22 H46 O12	520.332	2.245	7.67893	7.54914	7.83811	7.29772	7.29449	7.10095	7.41989	7.53278	7.37028	7.19253	7.24438	7.17667	7.15913	7.1405	6.88033	7.61419	7.66747	7.44966	7.11149	7.33076	7.03333	7.02382	7.35646	7.23643	7.14493	7.07195	7.0665	7.54298	7.26115	7.39965	8.21366	7.65472	7.47769	7.52816	7.5938	7.53993
PG(20:4(5Z,8Z,11Z,14Z)/0:0)	11594	HILICNEG	C26 H45 O9 P	531.273	7.276	5.04565	5.05593	5.05659	4.95634	4.98528	4.94945	5.05925	5.05333	5.04735	5.20074	4.91369	5.14895	5.15157	5.10459	5.0922	5.39755	5.10284	5.37866	4.95887	4.91232	4.93488	4.60241	4.61897	4.64305	4.75591	4.75677	4.75405	4.93396	5.12052	5.39666	6.50044	6.28879	6.16686	6.30159	5.95419	5.95203
PG(22:6(4Z,7Z,10Z,13Z,16Z,19Z)/0:0)	4071	HILICNEG	C28 H45 O9 P	555.273	7.256	6.11856	6.11732	5.98719	6.26133	6.23544	6.10545	6.28364	6.11519	6.27185	6.26351	6.10096	6.16926	6.1684	6.17141	6.15422	6.3081	6.23963	6.26713	5.8154	5.76138	5.23627	5.748	5.78156	5.83916	5.66103	5.51427	5.48741	5.84736	6.27965	6.44508	6.6053	6.4592	6.29153	6.94273	6.80626	6.72955
PGF2alpha-dihydroxypropanylamine	1127	HILICPOS	C23 H41 N O6	428.3	1.018	6.74446	6.05478	5.31469	4.99533	5.70269	5.82717	4.59124	5.83711	5.5778	6.07271	4.64598	5.19413	5.37255	4.55929	5.02152	5.03916	5.89443	6.11814	5.57451	5.59837	4.65972	5.49506	5.6146	5.5625	5.25089	5.47075	5.92901	6.09881	5.77498	6.09035	5.07529	6.68156	6.1477	6.66068	6.24456	5.30859
PS(18:1(9Z)/0:0)	2566	HILICNEG	C24 H46 N O9 P	522.284	8.682	7.08808	5.99697	6.27296	6.50106	6.60271	6.63757	6.64217	6.50188	6.63976	6.07981	6.19147	6.26367	5.96489	5.7419	5.73709	5.92207	5.41477	5.72808	5.87178	5.55005	5.53954	5.29966	5.38682	5.42229	5.56191	5.42719	5.80704	5.48429	5.54899	5.50331	5.71789	6.49593	6.28347	6.49496	5.62848	5.94375
PS(20:0/0:0)	5892	RPNEG	C26 H52 N O9 P	552.331	8.174	5.89891	6.61387	6.64708	6.21815	6.36033	6.15535	5.65258	6.29062	6.27483	5.9027	6.07886	6.02206	5.84796	5.58797	5.78346	6.17481	6.44614	6.32763	6.63698	6.59181	6.63767	6.22908	6.27167	6.11025	6.23755	6.04673	6.32149	6.86514	6.76278	6.59966	6.73256	6.73885	6.78396	7.01261	7.03655	6.96686
PS(20:3(8Z,11Z,14Z)/0:0)	6398	RPNEG	C26 H46 N O9 P	546.282	8.508	6.47506	6.67612	6.95393	6.85097	6.94883	6.80332	6.19488	6.6394	6.38774	6.25707	6.34518	6.30757	6.1151	6.09692	6.06498	6.22957	6.32968	6.39483	6.80669	6.60431	6.68507	6.39552	6.46188	6.45299	6.00806	5.91755	6.22653	6.74272	6.63997	6.37773	7.08238	7.07104	7.09617	6.99274	6.89679	6.906
PS(22:0/12:0)	11805	HILICNEG	C40 H78 N O10 P	762.533	8.755	6.09133	6.15794	6.08006	6.11664	6.10765	6.05479	6.14056	6.16268	6.08178	6.06429	5.93904	5.70337	5.4033	5.54776	5.5934	5.86372	5.90611	5.92772	6.08502	6.08077	6.10715	5.65164	5.44041	5.30223	5.56553	5.83966	5.86277	5.98573	6.07477	6.12918	6.35401	6.45112	6.31257	6.33127	6.13753	6.16517
PS(O-16:0/0:0)	7489	HILICPOS	C22 H46 N O8 P	484.303	8.079	5.42214	5.44442	5.36328	5.27236	5.25104	5.30605	5.45859	5.45139	5.3903	5.56603	5.72648	5.80232	5.62064	5.51615	5.57213	5.17545	5.303	5.16337	5.26822	5.28963	5.32133	5.06617	5.15269	4.94401	5.14484	5.09604	5.09524	5.73393	5.60067	5.79964	6.63113	6.53618	6.50889	6.76703	6.82692	6.72835
Palmitoleamide	3714	RPPOS	C16 H31 N O	254.248	7.117	6.19884	6.41876	6.36778	7.50608	6.24987	6.37714	7.18411	6.50852	6.62799	6.14757	5.97836	6.08359	5.83919	5.83526	5.83529	6.14861	6.04375	6.11932	6.70064	6.2313	6.1333	5.93356	5.93316	5.96955	6.06242	6.12507	6.0943	6.19232	6.36741	6.35003	7.28089	6.68372	6.59325	6.24618	6.36367	6.36246
Palmitoleoyl-EA	25	RPPOS	C18 H35 N O2	320.256	7.297	5.80741	8.02123	8.56469	5.54408	7.02858	5.53307	5.26065	7.36196	8.01899	8.26001	6.36313	5.26148	6.5691	6.90366	5.67464	7.99909	8.01742	6.68651	6.10391	7.10481	9.88564	5.94875	5.32607	6.60622	5.23794	6.42041	6.46303	7.38992	5.27472	7.19515	6.05506	6.4629	6.80022	6.62432	7.07089	7.49655
Palmitoyl sphingomyelin	1531	HILICPOS	C39 H79 N2 O6 P	703.575	7.008	8.08582	7.67573	7.59478	7.26703	7.18122	7.35073	7.7596	7.59968	7.56282	7.28922	7.42583	7.3806	7.13427	7.13871	7.11333	7.36202	7.334	7.35498	7.36016	7.43438	7.67164	7.32265	7.3146	7.37393	7.29786	7.35515	7.24171	7.60265	7.56087	7.46401	7.70997	7.7096	8.01966	7.86589	7.7947	7.68266
Palmitoylcarnitine	367	HILICPOS	C23 H45 N O4	400.342	3.612	8.02091	7.65668	7.80587	8.24047	8.25685	8.21052	7.69212	7.61289	7.57696	8.13447	8.28889	8.23022	7.44415	7.34052	7.35455	7.40164	7.24968	7.3733	7.88125	7.69934	7.74074	7.713	7.89783	7.928	7.36428	7.31282	7.44869	8.01284	8.13997	7.95879	9.26136	9.17828	9.11465	8.20839	8.05512	8.08455
Pantheric Acid C	1306	HILICPOS	C11 H18 O4	215.128	1	5.64575	5.92425	5.67275	4.66626	5.88458	5.73538	6.98568	5.91932	6.31559	4.40672	5.24108	6.28158	4.79566	5.39173	5.81969	4.42598	4.99768	6.02416	5.63595	5.47671	5.20801	5.62504	5.52749	5.14792	4.77641	5.67338	4.75437	6.12654	5.73332	5.14573	6.19323	6.78	5.89119	5.95955	5.53753	4.86603
Pantothenicacid(VitaminB5)	5	HILICNEG	C9 H17 N O5	218.103	4.677	9.92129	9.83412	9.86166	9.59094	9.592	9.58407	10.0823	10.0219	10.0533	9.71386	9.76456	9.74686	9.25894	9.25212	9.26138	9.82666	9.84543	9.83984	9.93081	9.92894	9.93873	9.46094	9.51761	9.45452	10.0906	10.0826	10.0721	9.92362	9.89839	9.88809	9.64344	9.54762	9.56415	9.93258	9.97867	9.89132
Pantothenol	1332	HILICNEG	C9 H19 N O4	204.124	1.695	6.91239	7.02017	5.33425	6.79639	6.80231	7.53837	6.94384	7.19535	7.16234	6.57227	6.54848	6.78417	6.33569	6.37848	6.22627	6.664	6.66996	6.70551	6.88237	6.98979	6.88336	6.4309	6.34194	6.45893	6.55498	6.50515	6.66425	6.75454	7.08637	6.75558	7.4567	7.11074	7.13668	7.20255	6.94895	7.03748
Phenylacetaldehyde	3752	RPNEG	C8 H8 O	119.05	1.873	6.53409	6.70441	6.72128	6.83255	6.80406	6.76748	6.59424	6.75361	6.64434	6.44579	6.59563	6.50012	6.58381	6.6418	6.66203	6.76956	6.846	6.73681	6.64123	6.65399	6.66486	6.62186	6.67549	6.58535	6.62709	6.67185	6.58019	6.81391	6.67784	6.65598	7.12353	7.00271	6.98972	7.11569	7.13897	7.04223
Phenylacetate	167	HILICNEG	C8 H8 O2	181.05	5.728	7.89623	7.92321	7.87293	7.82857	7.82001	7.81914	8.04402	8.09198	8.0612	7.81662	7.79296	7.86209	7.45048	7.54441	7.56507	8.10072	8.21031	8.23997	7.83465	7.83188	7.85151	7.85421	7.87164	7.83414	8.05081	8.11191	7.99039	8.02617	7.95372	8.02621	8.54176	8.37263	8.3635	8.92684	8.99977	8.93737
Phenylacetylglycine	71	HILICNEG	C10 H11 N O3	192.066	4.119	8.90411	8.87192	8.93904	8.75996	8.84843	8.80361	9.03953	8.99985	9.04077	8.15521	8.31342	8.23497	7.86398	7.95957	7.95498	8.22669	8.40193	8.30862	8.7898	8.83608	8.78663	8.4705	8.55179	8.3595	8.38398	8.48915	8.36917	8.6582	8.4766	8.51392	8.76647	8.71232	8.7555	8.55191	8.66621	8.54908
Phenylalanocholic Acid	6064	RPNEG	C33 H49 N O6	554.347	8.552	5.81624	6.79015	7.03208	6.40137	6.382	6.30782	5.99765	6.49579	6.21745	6.31533	6.3558	6.281	5.33406	5.64091	5.39903	6.12273	6.3917	6.34051	6.80751	6.66155	6.71508	5.98158	6.07889	5.7314	6.29123	5.65883	6.19978	6.63385	6.59704	6.38038	6.52902	6.94018	6.70595	7.11023	6.99477	6.98414
Phosphonoacetaldehyde	795	RPNEG	C2 H5 O4 P	168.991	0.833	6.43747	7.71603	7.42592	7.80471	7.80445	7.72948	7.18029	7.51019	7.2358	7.43461	7.5677	7.57344	7.63216	7.29464	7.26672	7.85898	7.80875	8.16801	6.64897	7.10575	6.41052	7.1117	7.4007	7.3673	6.18207	6.30749	7.36501	7.17469	7.3239	7.28085	8.65351	8.61837	8.45965	8.62057	8.62064	8.57656
Pimelic acid	61	HILICNEG	C7 H12 O4	159.066	1.946	7.95086	7.32631	7.38418	7.28165	7.19123	7.19061	7.59585	7.58557	7.54147	6.78419	6.78199	6.78798	6.61578	6.72395	6.56681	6.81571	6.88	6.75946	7.2436	7.8108	7.85583	6.92368	6.89154	6.9297	7.19477	7.16506	6.96001	7.02257	7.57054	6.93132	7.60856	7.53199	7.43495	7.21163	7.27428	7.3648
Pimelic dialdehyde	3552	RPNEG	C7 H12 O2	301.166	6.366	5.96856	5.7661	5.74199	5.71018	5.73235	5.7763	5.87519	5.6361	6.07494	5.39722	6.05531	5.56358	5.05914	5.70019	5.56258	5.65601	5.53591	5.77517	5.59313	6.14729	6.59755	6.02885	5.43592	5.85922	5.75562	6.19092	6.13089	6.03823	6.38286	5.77512	6.71221	6.27232	6.64094	6.14918	6.34843	5.93075
Pinolenic acid	785	RPPOS	C18 H30 O2	296.258	6.12	5.48714	7.1224	6.06317	5.85965	5.54865	5.93897	6.18581	6.12236	6.16699	5.32982	5.91501	5.74907	7.72872	5.79913	5.88597	6.23089	6.18452	6.44901	5.35376	5.58851	6.2504	6.12002	5.94971	6.86556	6.13596	6.14197	7.4713	6.33651	6.1117	6.59593	6.11476	6.32281	6.10585	6.52216	6.3301	6.5629
Porphobilinogen	11772	RPPOS	C10 H14 N2 O4	227.103	4.017	6.1944	6.368	6.57485	6.41175	6.33636	6.35843	6.7299	6.70107	6.68936	6.0183	6.22448	6.12385	6.06686	6.15479	6.13267	6.72343	6.70478	6.75109	6.33556	6.40693	6.3935	6.31974	6.42672	6.35447	6.84522	6.80772	6.8077	6.70991	6.51213	6.38118	6.73922	6.67095	6.71844	6.95821	7.01771	6.81294
Pro-Hyp	4287	RPPOS	C10 H16 N2 O4	261.144	4.093	6.95711	7.34973	6.93262	6.99027	6.98974	6.91411	6.8449	7.09906	7.27074	6.98407	6.68206	6.85342	6.98296	6.82091	7.01531	7.21989	6.99129	7.29662	7.5294	7.55739	6.97239	6.82457	6.84697	6.96255	7.16606	7.24636	7.16179	6.89621	7.06552	7.13076	6.5289	6.66184	6.2805	6.81247	6.8997	6.75659
Propenoylcarnitine	257	HILICNEG	C10 H17 N O4	214.108	2.118	5.94978	4.96025	4.23675	4.86495	5.00231	4.81631	5.00723	5.64518	5.90594	4.22285	4.89845	5.16031	4.98882	5.6578	4.90182	4.82119	5.3462	5.66037	4.89601	4.53994	5.23233	5.75811	4.8725	5.02498	5.50853	5.75774	4.61925	4.85118	4.69897	4.97938	7.23435	6.54403	5.04045	5.86179	4.11859	5.9574
Propionylcarnitine	9	HILICPOS	C10 H19 N O4	218.138	8.641	10.1711	10.0608	10.1158	9.79483	9.71793	9.75832	10.1523	10.0591	10.0899	8.65645	8.53534	8.60654	8.45923	8.43394	8.39221	8.59524	8.43815	8.42492	9.9405	9.95616	9.97171	9.5366	9.56486	9.56328	10.0359	10.0286	10.0379	8.58427	8.60146	8.60405	8.14928	8.23693	8.22067	8.36367	8.37912	8.21529
Propyl 2-furanacrylate	2511	HILICPOS	C10 H12 O3	181.086	2.121	6.73086	5.20643	5.39099	5.17872	8.29735	5.29889	6.82444	5.36685	4.97432	4.85735	5.7025	5.99405	5.09156	5.50496	4.90546	5.66835	5.58027	5.96745	6.97379	5.34974	6.98943	6.02268	5.59343	7.6117	7.13667	5.39883	6.42959	5.77496	5.92829	5.82888	6.08066	6.12656	7.3504	6.36052	5.89506	6.00952
Pseudouridine	681	RPNEG	C9 H12 N2 O6	243.062	2.054	7.17793	7.45715	7.27557	6.64915	6.62656	6.62972	6.80196	6.96279	6.97421	7.15804	7.12537	7.18028	6.60992	6.83114	6.75367	7.15281	7.2606	7.17267	7.21227	7.5137	7.26006	6.90632	6.98109	6.75816	7.16062	7.65698	7.21523	7.7207	7.32827	7.45693	8.35726	8.23132	8.37861	7.73226	8.1165	7.9601
Pyridoxal	1076	HILICPOS	C8 H9 N O3	168.065	1.836	8.17386	7.97508	8.14254	8.13897	8.11871	8.02321	8.25531	8.10354	8.08724	7.92769	8.0364	7.97341	7.76542	7.95639	7.8426	8.16947	8.20125	8.14998	8.04932	8.06422	8.09395	8.13422	8.21951	8.16931	8.34512	8.24482	8.32933	8.25783	8.15877	8.21296	8.70944	8.5615	8.60063	8.61717	8.60901	8.5884
Pyridoxal5-phosphate	3157	RPPOS	C8 H10 N O6 P	248.032	1.723	7.78208	7.70337	7.7379	7.70594	7.70345	7.71008	7.81652	7.77614	7.76974	7.61565	7.63873	7.61925	7.51821	7.51684	7.51802	7.80517	7.81162	7.86406	7.58928	7.5229	7.58052	7.48886	7.54303	7.57493	7.68462	7.49406	7.6103	7.63708	7.67824	7.62098	7.6016	7.46059	7.35529	7.98204	8.00107	7.89085
Pyridoxine	156	RPPOS	C8 H11 N O3	170.081	1.656	8.5312	9.06819	9.10695	8.95624	8.99158	8.94869	8.86767	9.01217	8.91814	8.61239	8.84069	8.70696	8.49615	8.56229	8.53471	8.83649	9.0132	8.89938	9.10653	9.13703	9.11728	8.89507	9.00871	8.81159	8.93021	8.99117	8.93897	9.24974	9.14857	9.14011	9.46577	9.40574	9.44639	9.17006	9.31881	9.18534
Pyrimidine	263	RPPOS	C4 H4 N2	122.071	0.825	7.79812	8.48325	8.46537	8.36499	8.38879	8.28934	8.02761	8.33081	8.22561	8.05604	8.17647	8.03382	8.06445	8.17569	8.17153	8.42989	8.58613	8.51102	8.41239	8.52189	8.54847	8.52816	8.57582	8.42989	8.36199	8.45352	8.37829	8.83461	8.56343	8.63397	8.92977	8.85883	8.85717	8.69359	8.78358	8.72687
Pyrophosphate	39	RPNEG	H4 O7 P2	176.936	0.835	9.31127	9.34528	9.33941	9.2501	9.22257	9.19256	9.36968	9.33829	9.35777	9.02906	9.01424	9.01529	8.71596	8.71431	8.70287	9.0104	8.97464	8.99143	9.21123	9.24928	9.28639	8.87911	8.84176	8.89169	9.07269	9.06057	9.0812	9.25528	9.27469	9.25794	9.56612	9.58817	9.56907	9.22817	9.17937	9.21998
Pyrrolidine	307	RPPOS	C4 H9 N	104.107	8.363	8.43143	8.90968	9.06354	8.81441	8.88217	8.88412	8.24653	8.76353	8.59432	8.43835	8.43352	8.35696	8.13367	8.2414	8.21696	8.42403	8.69402	8.54188	8.99981	9.00365	8.96287	8.64496	8.65675	8.4823	8.51866	8.48958	8.54775	9.04719	8.99689	8.91935	9.13062	9.2732	9.22803	9.07738	9.03151	9.07742
Pyruvate	510	HILICNEG	C3 H4 O3	87.0085	6.858	7.74829	8.13126	8.09753	8.03903	7.99759	8.00422	7.97866	8.09352	8.03371	8.10207	8.16749	8.16279	7.79134	7.81635	7.79872	8.21088	8.22135	8.25058	8.04461	8.06812	8.08127	7.87677	7.81829	7.83873	7.81076	7.9014	7.82612	8.40268	8.30998	8.29006	8.52261	8.48836	8.51531	7.95881	7.85261	7.94414
S-(Hydroxymethyl)glutathione	9058	RPNEG	C11 H19 N3 O7 S	336.087	2.405	6.34683	6.26911	6.21783	6.69509	6.64006	6.78795	6.67667	6.75916	6.54005	5.8945	5.95089	5.98171	6.19334	6.20782	6.21153	6.18044	6.21888	6.11298	5.82391	5.85621	5.8774	6.18522	6.3969	6.39377	6.58852	6.61338	6.45132	5.65878	5.80238	5.83176	6.05514	6.02278	6.08122	6.66582	6.5504	6.43433
S-3-oxodecanoyl cysteamine	4696	RPPOS	C12 H23 N O2 S	246.152	6.411	6.65821	6.55284	6.33194	6.43219	6.67165	6.53561	6.65684	6.69852	6.42714	6.31637	6.29022	6.22267	6.4681	5.89487	6.34649	6.64114	6.22631	6.81134	6.2812	6.28892	6.24803	6.36701	6.53898	6.49517	6.33324	6.18586	6.34805	6.36503	6.33796	6.27959	7.44575	7.24101	7.07687	7.03529	7.12512	6.9069
S-Lactoylglutathione	139	RPNEG	C13 H21 N3 O8 S	378.098	3.227	7.34191	7.8314	7.53131	8.29424	8.19925	8.13651	7.77923	7.83175	7.67305	8.09045	8.21032	8.18594	8.03464	7.9585	8.01039	8.36164	8.3545	8.34202	6.64666	6.69089	6.40931	7.72426	7.84414	8.0469	6.83905	6.82062	6.60606	7.22324	7.53654	7.40687	8.57289	8.44944	8.2405	8.77447	8.77954	8.71124
S-Methyl-5'-thioadenosine	4184	HILICNEG	C11 H15 N5 O3 S	296.082	0.731	5.2921	6.38488	6.46244	6.02683	6.29035	6.17028	6.13343	6.18133	6.11517	6.25689	6.66539	6.54424	6.003	5.70069	5.95849	6.29752	6.24114	6.03965	6.2768	5.87099	5.76819	6.07001	6.16299	6.18133	5.98243	6.00204	6.24287	6.71833	6.4832	6.49358	6.85618	6.65463	6.72491	6.09801	6.01091	6.36148
S-aminomethyldihydrolipoamide	3504	RPNEG	C9 H20 N2 O S2	235.095	5.736	6.66414	5.73311	5.65718	6.876	5.97739	4.32907	6.23105	5.88922	5.27603	5.38884	6.54979	5.2862	5.34187	5.44674	4.95927	5.40879	5.04465	4.82296	5.10674	5.58401	6.14458	5.89992	5.22114	5.35872	5.27467	5.09864	5.56444	5.17463	5.68169	5.05498	5.80543	5.90179	5.46708	5.13347	5.54202	5.36129
Sebacic acid	2761	HILICPOS	C10 H18 O4	203.128	1.369	6.10357	5.83161	5.78987	5.50063	6.52732	6.63897	5.70776	5.69124	6.39352	5.99779	5.39414	5.49923	5.23072	5.56182	5.27604	5.81888	5.15304	5.95232	5.5179	5.65708	6.5277	6.0385	5.20864	5.59217	5.57042	5.69334	5.97786	5.71458	5.96066	5.30136	6.38209	6.1348	6.55644	5.63647	5.70399	5.59095
Serotonin O-Sulfate	5143	RPNEG	C10 H12 N2 O4 S	255.045	3.605	5.60204	5.70161	5.5992	5.44292	5.38066	5.47751	6.6074	6.52592	6.53413	5.74392	5.8022	5.73755	5.37789	5.42641	5.39996	6.59157	6.62685	6.61122	5.44986	5.56157	5.57458	5.09825	5.19977	5.41356	6.65294	6.72867	6.58344	5.66361	5.70399	5.62817	5.65568	5.17463	5.44656	6.88633	6.84109	6.83657
Serratamic acid	428	RPPOS	C13 H25 N O5	276.181	4.126	7.22717	7.1537	7.14928	6.70789	6.69903	6.67091	6.48641	6.44726	6.5511	7.85636	7.88668	7.86858	7.36217	7.39753	7.41881	7.84531	7.91924	7.91046	7.09036	6.65329	7.05079	6.47741	6.60864	6.60729	6.58202	6.77317	6.82257	7.91629	7.77784	7.84338	7.21397	7.02455	6.98087	8.00723	8.07904	7.95085
Seryl-4-hydroxyproline	633	RPNEG	C8 H14 N2 O5	217.083	0.905	6.99878	7.30899	7.01426	7.33127	7.25922	7.25996	7.0053	6.97358	7.06403	7.50032	7.47255	7.40086	7.39105	7.40446	7.45864	7.7286	7.69756	7.65807	7.29484	7.43149	6.76259	7.09421	7.12352	7.20874	7.19873	7.20083	7.14139	7.54552	7.60019	7.62586	7.73341	7.75122	7.70499	7.79465	7.75697	7.64827
Spermidine	655	RPPOS	C7 H19 N3	146.165	0.67	7.36696	8.42309	8.24617	8.62695	8.59843	8.27908	8.30774	8.46639	8.511	7.98429	7.89235	7.83682	8.46668	8.67645	8.64632	8.51238	8.65719	8.59552	8.2155	7.96758	8.63616	9.09422	9.13462	9.07325	8.84485	9.04764	8.84035	8.53187	8.37608	8.28527	8.35619	8.18686	8.00977	8.47726	8.62019	8.62251
Spermine	1436	RPPOS	C10 H26 N4	203.223	0.677	7.07258	7.41836	7.0817	6.87858	7.12963	6.47395	6.96699	7.4712	7.31756	7.12342	7.26247	6.70392	7.40557	7.71262	7.59312	7.72803	7.59909	8.02751	7.31564	7.25158	8.16356	8.06084	7.89881	7.8651	7.739	8.31142	7.93695	8.49529	8.21184	8.39739	7.6859	7.44731	7.04375	8.17162	8.37156	8.22597
Sphinganine	740	HILICPOS	C18 H39 N O2	302.305	1.853	6.80435	6.2454	6.54767	6.3903	6.31467	6.41279	6.61237	6.31929	6.36825	5.51368	6.13226	6.06658	5.71501	5.30529	5.43564	6.00725	5.86698	5.87674	6.41943	6.0534	6.15807	5.56612	5.56254	6.03512	5.97485	5.99294	5.79073	6.02978	6.1739	5.96868	8.53918	8.55225	8.41986	8.40934	8.24704	8.28406
Sphinganine;2-Amion-1_3-octadecanediol	5809	RPPOS	C18 H39 N O2	302.305	6.369	6.69103	6.61541	6.65974	6.5494	6.50824	6.58116	6.57365	6.71107	6.57862	6.32765	6.35594	6.36068	6.07531	6.02519	5.99191	6.35617	6.24791	6.30529	6.52736	6.5516	6.51441	6.25173	6.32022	6.17686	6.35698	6.32838	6.25185	6.46051	6.52353	6.47354	7.52871	7.73718	7.72167	7.37183	7.26601	7.47971
Sphingosine (d18:1)	1883	HILICPOS	C18 H37 N O2	300.29	3.692	7.96797	6.91886	7.19628	7.21052	7.24871	7.36463	7.33579	7.09503	7.04111	6.86001	7.15708	7.20875	6.79269	6.65461	6.68151	7.01535	6.80238	6.9877	7.05765	6.82439	6.84639	6.73186	6.7164	6.81701	6.94265	6.84996	6.86073	6.89536	6.85001	6.73062	7.99856	7.85561	7.73265	7.14146	7.06263	6.99688
Spisulosine	1934	HILICPOS	C18 H39 N O	286.31	1.889	6.12279	6.1645	5.84417	6.17038	5.7528	5.7672	5.87851	6.13657	5.84879	5.55554	5.73718	5.55516	5.27888	5.28632	5.50006	5.58123	5.82542	5.56252	5.75749	5.71411	5.90643	5.7186	5.43719	5.46838	5.56806	5.55961	5.86657	5.95515	6.05906	6.087	8.28835	8.1587	7.95173	7.61937	7.5342	7.35285
Stearoyl ethanolamide	1683	HILICPOS	C20 H41 N O2	328.321	1.796	5.8941	6.06103	5.77045	5.85999	5.75234	5.72337	6.08452	5.82727	5.82285	5.49862	5.55809	5.53613	5.2745	5.27808	5.26932	5.61592	6.09512	5.83387	5.84551	5.95543	5.70908	5.40696	5.74879	5.3979	5.57189	5.68898	5.85683	5.78966	5.87726	5.71819	8.16764	8.05767	7.97147	8.04787	7.82987	7.86343
Suberic acid	28	RPNEG	C8 H14 O4	173.082	4.987	8.37535	8.45398	8.39394	8.34729	8.36908	8.37334	8.40574	8.46433	8.38054	8.10925	8.06569	8.07834	7.88687	7.86318	7.82557	8.04743	8.10399	8.13214	8.31112	8.27605	8.25435	7.98602	7.99796	8.00494	8.08144	8.0634	8.11243	8.32616	8.28325	8.34308	8.60614	8.61467	8.61587	8.33693	8.32924	8.29855
Subericacid	1875	RPPOS	C8 H14 O4	175.097	4.687	6.2324	6.59482	6.57772	6.41393	6.0988	6.35759	6.54549	6.46318	6.17031	6.10044	5.64946	6.16158	5.8306	6.72057	5.57533	6.05656	6.29495	5.86809	6.03348	6.0953	5.84096	6.05672	5.72043	5.78536	6.21906	6.23452	6.03835	5.98951	5.97199	6.50259	6.61749	6.38495	6.17789	6.22422	6.10672	6.10888
Succinate	99	HILICNEG	C4 H6 O4	117.019	6.191	8.4751	8.64658	8.68861	8.74978	8.76522	8.79777	8.75005	8.76895	8.79921	7.83476	8.09427	7.93032	7.75987	7.84279	7.8523	8.04669	8.25972	8.21003	8.71196	8.67709	8.69869	8.69428	8.69372	8.63708	8.69704	8.65441	8.67039	8.62434	8.51137	8.49693	8.98385	8.91225	8.93954	8.57884	8.7028	8.59809
Succinic anhydride	201	RPNEG	C4 H4 O3	145.014	1.216	8.425	7.18801	8.04807	8.18229	8.18767	8.23984	8.19006	7.57014	7.50181	6.73672	7.08902	6.91121	6.71911	7.21172	7.09027	5.59998	7.86364	7.48306	7.93535	7.70701	8.00838	8.08981	8.13232	8.00569	7.69032	7.78435	7.84674	7.52357	7.14633	7.35653	8.72972	8.55224	8.44752	8.91243	8.93079	8.82758
Succinimide	4212	RPNEG	C4 H5 N O2	98.0246	4.244	6.83213	6.85301	6.83437	6.7476	6.81848	6.77312	7.46595	6.8545	6.13857	6.98109	6.49985	6.56113	6.29589	6.22012	6.75945	6.97311	7.20528	6.64907	7.26816	6.72843	6.65538	6.51813	6.50528	6.49562	6.85057	6.55541	6.92809	6.81128	7.50574	6.75828	7.04124	7.11109	7.08986	7.31638	6.9143	6.93188
Sulfate	262	RPNEG	H2 O4 S	96.9601	0.839	8.42161	8.17554	8.29228	8.08405	8.16545	8.1036	8.36047	8.173	8.14821	7.80003	7.88416	7.88424	7.36988	7.29114	7.26733	7.687	7.65413	7.6937	8.11256	8.15073	8.08848	7.6012	7.55253	7.43228	7.68295	7.59643	7.7055	8.19127	8.11236	8.01759	8.6335	8.56808	8.59462	7.72174	7.68818	7.67655
Sulfite	7187	RPNEG	H2 O3 S	140.986	0.85	6.51552	6.177	6.25694	6.31033	6.26341	6.05761	6.14714	6.43362	6.25085	5.83721	5.92022	5.92224	5.63968	5.6962	5.85474	5.89529	6.03082	6.35879	6.25107	6.32503	6.21469	5.91458	5.97827	5.98374	6.12998	6.08546	6.08914	6.28878	6.53308	6.34027	6.53603	6.54744	6.43499	6.49388	6.49882	6.40264
Sulfosalicylic Acid	1325	HILICNEG	C7 H6 O6 S	216.981	3.265	5.83405	7.2386	7.29156	7.06684	7.08062	7.05803	6.60415	7.17571	7.03397	6.40615	6.94924	6.73586	6.24298	6.55742	6.5304	6.81524	7.25834	7.02358	7.33378	7.42584	7.39845	7.20921	7.26647	6.906	7.02454	7.16352	7.0313	7.68677	7.45221	7.47325	7.80956	7.76634	7.83252	7.43014	7.60012	7.44323
TG(18:1(9Z)/18:3(9Z,12Z,15Z)/20:0)[iso6]	3549	RPPOS	C59 H106 O6	974.813	0.729	7.68826	7.82718	7.75892	7.57027	7.59806	7.60723	7.73194	7.72916	7.84702	7.51515	7.40852	7.46312	7.09017	7.0035	7.01842	7.40442	7.34997	7.30476	7.63064	7.67737	7.63015	7.21909	7.15876	7.22785	7.35308	7.36025	7.37671	7.64075	7.70017	7.71367	8.00539	8.04456	8.02851	7.67762	7.66964	7.69522
Taurine	20	RPNEG	C2 H7 N O3 S	124.007	0.806	9.80514	9.31789	9.19606	9.23854	9.21283	9.26192	9.53869	9.28211	9.37564	9.36082	9.23153	9.36601	9.04994	8.91433	8.46425	9.09625	9.09226	9.20342	9.10482	9.06938	9.08236	8.84715	8.86088	8.98391	9.19189	9.1275	9.15812	8.74154	9.32804	9.22641	9.27767	9.09878	9.01412	9.55004	9.50224	9.41767
Taurocholate	297	HILICNEG	C26 H45 N O7 S	514.284	8.41	5.38066	4.31944	4.74461	4.34816	6.54924	4.82036	4.39847	5.64234	5.80678	5.3134	5.30255	4.82587	4.67802	5.38297	6.1722	5.68562	6.21437	5.88239	4.98179	4.74524	5.91911	5.8648	5.63683	5.35758	5.96389	6.738	5.90375	6.70789	6.40018	3.5487	6.39672	6.19746	6.32137	6.29503	6.84834	6.35258
Tauropine	455	RPNEG	C5 H11 N O5 S	196.028	0.826	7.53233	7.53746	7.36433	7.00047	7.37549	7.36602	6.85556	6.96874	6.87573	7.9027	7.83764	7.86533	7.44648	7.26367	7.30718	7.93962	7.73521	7.88396	7.13867	6.88837	7.14735	7.07256	7.08515	7.35306	7.3677	7.3078	7.30869	8.18962	8.22233	8.16324	7.94196	7.25972	7.17547	8.27991	8.0477	8.06815
Tetraacetylethylenediamine	387	HILICNEG	C10 H16 N2 O4	227.104	8.669	7.26751	7.17714	7.28182	7.24857	7.24631	7.21801	7.40051	7.37106	7.82005	7.09417	7.08351	7.08284	7.0783	7.05929	7.00226	7.42386	7.43241	7.45052	7.04686	7.0611	7.08428	7.11021	7.0743	7.05457	7.25943	7.22726	7.20961	7.13084	7.05501	6.97302	7.561	7.4801	7.41369	8.05641	7.95323	7.93028
Tetradecanedioic acid	986	HILICNEG	C14 H26 O4	257.176	1.07	7.05002	6.84065	7.14933	6.88842	6.87696	6.69596	6.93651	6.77065	6.97244	6.84759	6.4434	6.62133	6.49488	6.29065	6.26674	6.60377	6.72255	6.77553	6.50836	6.78085	7.18367	6.60593	6.62478	6.63425	6.54868	6.74287	6.71357	6.92453	6.83094	6.66	7.32874	7.17993	7.27622	6.9296	6.94051	6.97538
Tetradecanedioicacid	11883	RPPOS	C14 H26 O4	259.19	5.702	6.1494	6.24723	6.13727	6.01655	6.17422	6.06854	6.13852	6.22813	6.25737	5.9079	5.92138	5.9591	5.8562	5.78394	5.82816	5.95099	6.0705	6.07438	6.06375	6.14207	6.10781	5.98581	6.00552	5.90664	6.02701	6.10665	5.92177	6.11109	6.10768	6.12899	6.31264	6.35175	6.38447	6.28232	6.41781	6.30268
Tetranor-8-NO2-CLA	87	RPPOS	C14 H23 N O4	302.196	4.012	5.66191	5.79011	5.6977	6.29081	4.74897	5.80068	4.80829	5.15383	6.10496	5.68623	5.06093	5.39542	5.53042	5.44393	5.91217	5.10269	6.42445	6.61735	5.77253	5.76602	7.0307	5.96504	6.0709	5.50791	7.14829	6.09164	6.64587	5.66532	5.83318	5.80074	6.29863	5.79574	5.7134	6.66483	6.2406	7.58664
Thiamine	126	HILICPOS	C12 H16 N4 O S	265.111	8.847	8.80142	8.99907	9.08251	9.05929	9.06149	8.9694	8.87536	8.99049	8.86899	8.74145	8.85049	8.80832	8.6404	8.69636	8.71304	8.95452	9.08424	9.00302	8.99993	9.06716	9.02171	8.92334	8.94157	8.83132	8.86164	8.8897	8.80466	9.14533	9.07152	9.09943	9.39291	9.35794	9.28039	9.28273	9.32732	9.20463
Thioacetamide	567	RPPOS	C2 H5 N S	76.0213	1.396	8.48876	8.32871	8.32725	8.64536	8.62632	8.64791	8.6783	8.60774	8.58149	8.1644	8.11645	8.14191	8.24929	8.23094	8.28077	8.33629	8.31544	8.3433	8.02335	8.04518	8.03871	8.39029	8.47176	8.45004	8.47186	8.48269	8.4422	7.78028	8.05162	7.95398	8.52814	8.42364	8.32463	8.86729	8.91856	8.84822
Thiourocanic acid	2052	HILICNEG	C6 H6 N2 O2 S	229.029	4.241	5.78224	5.57974	5.72742	5.51517	6.26791	6.25637	6.22627	5.95198	5.88047	5.68337	6.13302	5.97524	6.09057	5.97519	6.03514	6.5054	6.15727	6.53796	5.62751	5.5784	5.65233	5.9522	6.09491	6.34335	5.4435	5.45125	5.44948	5.76431	6.26722	6.17303	7.56275	7.41806	7.39386	7.84173	7.70234	7.71717
Threonylleucine	2535	RPNEG	C10 H20 N2 O4	231.135	3.899	7.25606	6.84787	7.18234	6.86667	6.78981	6.79877	7.04654	6.75178	6.92286	6.96527	6.84059	7.06217	6.43264	6.56901	6.59607	6.87898	6.56853	6.50567	7.12363	6.56391	7.03412	6.48809	6.67016	6.68647	7.09348	6.60441	7.10616	6.9283	6.87193	6.918	5.97589	5.93389	5.77456	6.01962	6.02781	6.15206
Thymidine	1720	HILICNEG	C10 H14 N2 O5	241.083	2.379	7.27478	7.2764	7.37961	6.61405	6.67923	6.66461	6.8487	6.71754	6.72967	7.12068	7.30024	7.22277	5.45528	6.16316	6.12572	6.80522	6.96621	6.6306	7.27144	7.3257	7.24434	6.10584	5.83017	5.7538	5.9884	6.20164	6.53979	7.25775	7.14121	7.1794	7.66714	7.58932	7.63651	6.49698	6.34945	6.44259
Thymidine 5'-monophosphate	4031	RPNEG	C10 H15 N2 O8 P	321.049	2.639	6.5774	7.08327	6.88918	6.9383	7.04719	7.04951	6.93148	7.12784	7.06269	6.71774	6.68184	6.70002	6.7548	6.72201	6.78572	6.8608	6.89564	7.04788	6.6177	6.80857	6.71799	6.99874	7.12894	7.01441	7.18128	7.20798	7.10822	6.91027	6.78261	6.67433	6.76846	6.57211	6.53747	6.53736	6.756	6.58535
Torularhodin methyl ester	4865	HILICPOS	C41 H54 O3	298.212	4.059	6.21105	6.34265	6.33218	6.02693	6.20224	6.50922	6.23469	6.58192	7.55146	6.32008	6.06954	5.8283	5.83975	5.64514	6.54787	6.39016	5.775	6.08027	6.35685	6.4985	5.78416	5.62591	5.58875	6.064	6.25721	5.94247	6.43836	5.93483	5.93206	5.96648	6.22511	6.15895	6.26076	5.99246	6.01432	5.9588
Triacetonamine	569	HILICNEG	C9 H17 N O	154.124	1.552	7.68306	5.56518	3.34592	5.77018	6.39841	5.46011	5.6391	5.09431	5.53321	5.75206	6.27435	6.32894	5.04487	5.40649	5.26716	6.04806	6.32176	5.43946	5.42316	5.15985	6.43528	5.9908	5.79604	5.96556	5.45951	5.77116	5.7095	6.08894	5.9976	5.75175	6.55265	6.29263	6.30139	6.70371	6.31758	6.28396
Tridecanamide	3104	RPPOS	C13 H27 N O	214.216	7.709	7.41393	7.6252	7.46582	7.27778	7.2573	7.10621	7.30455	7.4372	7.43737	7.24934	7.04489	6.99756	6.8621	7.09379	6.74802	7.2009	7.28309	7.09083	7.55369	7.61527	7.62118	7.45532	7.30232	7.24177	7.17532	7.5115	7.22073	7.64661	7.40267	7.38837	7.79407	7.60658	7.76141	7.34045	7.53896	7.44986
Tris(2-butoxyethyl) phosphate	2671	HILICPOS	C18 H39 O7 P	399.249	1.219	5.8792	6.97525	6.00636	5.89126	6.64794	5.7414	5.43583	6.69163	6.1331	7.0891	6.09516	5.80309	4.86522	5.00178	6.14925	5.93025	5.64637	7.76841	6.30768	4.64188	5.79309	5.71477	5.7491	5.85294	5.64704	6.46736	5.82197	6.31058	4.64465	5.28741	5.05619	7.31222	6.26111	6.0879	6.54327	6.79185
Tyr-Gly	11143	RPNEG	C11 H14 N2 O4	219.077	2.924	5.82223	6.22486	6.22618	6.13559	6.27721	6.20293	6.0205	6.28849	6.19321	5.82368	6.01048	5.93811	5.86257	5.89104	5.95118	6.11466	6.34819	6.30657	6.23282	6.27634	6.29982	6.26762	6.3506	5.97643	6.16621	6.19285	6.12956	6.59643	6.36593	6.32684	6.76106	6.67267	6.74653	6.61104	6.71212	6.49325
UDP-N-acetyl-a-D-glucosamine 3-phosphate	18594	RPNEG	C17 H28 N3 O20 P3	686.038	2.546	5.78079	6.01071	6.22111	6.14245	6.13387	6.16509	5.42893	6.1502	6.07286	5.37016	5.8537	5.76853	5.24544	5.33346	5.57936	5.45494	6.02441	5.81823	6.10866	5.84636	6.13308	5.94964	6.11391	5.85208	6.11666	5.78205	6.01978	6.33365	6.03087	6.04297	6.05852	6.57188	6.51679	6.32688	6.47651	6.36727
UDP-N-acetylglucosamine	48	RPNEG	C17 H27 N3 O17 P2	606.074	0.998	9.39893	8.98236	9.17057	9.01889	8.87921	9.00741	9.45399	9.17944	9.19767	8.85703	8.99432	8.77538	8.38778	8.61591	8.499	8.83553	8.98972	8.79254	8.75164	8.71133	8.84807	8.75113	8.79779	8.8218	9.21771	9.16582	9.17428	8.76127	8.75655	8.87699	9.22422	9.0395	8.84791	9.20366	9.26753	9.26802
Undecanedioic acid	789	RPPOS	C11 H20 O4	217.143	4.862	5.0568	6.1024	5.93167	5.9037	5.2691	5.80044	5.54078	6.06651	7.90281	5.66416	5.37341	5.46303	5.72874	5.56736	5.87428	6.13218	6.31479	6.59608	6.5852	7.25159	6.3999	5.75952	5.73986	6.89155	6.44401	6.09418	6.76153	6.17953	6.38242	6.28062	5.98975	5.87609	6.32201	6.50522	6.14577	6.46508
Undecanoylcarnitine	295	RPNEG	C18 H35 N O4	374.255	5.776	7.25808	5.79158	6.3021	7.20664	5.26536	5.90958	5.78982	6.47324	5.86852	4.42624	5.41845	6.32906	5.35062	5.94164	6.56295	4.89948	5.07897	5.76258	5.73884	5.72326	6.51283	4.92937	7.13629	4.82016	5.29608	4.14581	5.55468	6.25597	5.56361	9.02917	7.90292	6.66622	5.88732	5.69661	5.62968	5.7489
Uracil;2_4-Dihydroxypyrimidine	1741	RPNEG	C4 H4 N2 O2	111.02	0.911	7.17737	6.40427	6.36934	7.0497	7.07754	7.0215	7.24677	7.11442	6.81669	6.60896	6.44417	6.35394	6.66499	6.86804	6.80863	6.98141	6.9364	6.89559	6.57083	6.63853	6.24572	6.92304	6.81273	6.89881	6.76868	6.45822	7.00934	6.49514	6.57469	6.33227	6.98391	7.08569	6.91861	7.04942	7.09508	7.19099
Uric acid	425	RPNEG	C5 H4 N4 O3	167.021	1.33	7.28784	7.89119	7.84629	7.6987	7.72952	7.64889	7.441	7.78323	7.61975	7.18457	7.58543	7.26346	7.32566	7.42886	7.305	7.43967	7.82607	7.64911	7.85759	7.96705	7.9299	7.71102	7.77734	7.65995	7.72281	7.78527	7.7105	8.12281	7.91263	7.95366	8.44335	8.36201	8.49014	7.95329	8.14016	8.03074
Uridine 5'-diphosphogalactose	245	RPNEG	C15 H24 N2 O17 P2	565.048	0.946	8.51038	8.51758	8.5056	8.71608	8.6551	8.63581	8.7339	8.60487	8.64697	8.37787	8.40085	8.30787	8.3336	8.34508	8.34729	8.58086	8.54385	8.54768	8.37766	8.33742	8.41136	8.52868	8.4857	8.57263	8.65546	8.58965	8.60613	8.30703	8.30149	8.24293	8.06499	8.02558	7.73198	7.95384	8.00424	8.11798
Val-Leu	949	RPPOS	C11 H22 N2 O3	231.17	4.338	7.74605	7.77636	8.05483	8.11027	7.87801	7.72648	7.94187	7.53235	7.6853	7.69268	7.68508	7.68306	7.35103	7.90488	7.62725	7.54912	7.58904	7.35902	8.00046	8.12576	8.01143	7.35697	7.40384	7.97215	7.92325	7.91503	8.04802	7.70627	7.63915	7.97954	6.93311	6.83049	6.76836	7.07607	7.21878	7.13838
Val-Met	5199	RPPOS	C10 H20 N2 O3 S	249.127	3.935	7.478	7.13654	7.09081	6.86693	6.82012	7.00061	6.74659	6.71602	6.99131	6.85305	6.59698	6.67631	6.6908	6.72923	6.88966	6.89918	6.73789	6.80511	7.29535	7.45977	6.82534	6.42068	6.46559	6.71536	6.93031	6.97744	7.06745	6.93454	6.90742	7.07773	5.88042	5.86167	5.88747	6.31516	6.50997	6.2299
Valyl-4-hydroxyproline	6845	RPNEG	C10 H18 N2 O4	229.119	4.294	5.07615	5.39112	5.28963	5.23184	5.31208	5.17566	6.41763	6.32997	6.43644	4.87538	5.14663	4.89903	5.17258	5.28854	5.2084	5.3014	5.52015	5.20637	5.15115	4.99947	4.99701	5.03169	5.14452	4.93485	6.39078	6.50858	6.51825	5.14583	5.0592	5.12073	5.26824	5.26973	5.15468	5.24804	5.43752	5.22694
Valyltyrosine	9247	RPNEG	C14 H20 N2 O4	279.135	5.331	5.21355	5.3998	5.50111	5.44168	5.61292	5.64536	4.21233	5.43237	5.55185	5.68452	5.81793	5.44929	4.77527	4.66636	4.76045	5.11345	5.74526	5.01601	5.64556	5.46443	5.8755	5.06638	5.3067	5.41368	5.34881	4.98206	5.27003	5.2692	5.34736	5.42559	6.09492	6.00429	6.01592	5.45845	5.42772	5.55566
Valylvaline	2357	RPNEG	C10 H20 N2 O3	215.14	3.583	6.29435	6.70402	6.53688	6.42505	6.30543	6.25103	6.38388	6.43914	6.50077	6.32688	6.27156	6.35633	6.34443	6.37218	6.42704	6.50581	6.50958	6.46463	6.69815	7.34129	6.4826	6.2537	6.28585	6.39746	6.63787	6.66056	6.69244	6.71504	6.6202	6.778	5.37245	5.43661	5.46381	5.98303	6.31194	6.06526
Xanthine	140	HILICNEG	C5 H4 N4 O2	151.026	6.951	6.87767	8.03954	8.10118	7.88219	7.96081	7.90425	7.58083	7.98091	7.99487	7.59414	7.88625	7.75949	7.40463	7.5242	7.50191	7.86249	8.08428	8.00022	8.10599	8.19454	8.17092	7.9435	7.98982	7.77107	7.85506	7.94101	7.83497	8.43617	8.26494	8.2661	8.9155	8.83989	8.90767	8.4737	8.60283	8.49076
[3-(Hydroxymethyl)-3-methyl-2-oxobicyclo[2.2.1]hept-1-yl]methyl hexopyranoside	964	HILICPOS	C16 H26 O8	329.159	0.78	7.73248	7.80574	7.79305	7.69919	7.76614	7.91898	7.79012	7.79118	7.89653	7.63005	7.55454	7.5804	7.35125	7.66876	7.38133	7.68922	7.38099	7.56254	7.62148	7.70354	7.62849	7.22095	7.30333	7.2671	7.74863	7.83269	7.57676	7.62416	7.85483	7.80777	7.9157	8.00363	8.20964	8.16547	7.96333	7.91184
[FA(18:0)]12R_13S-epoxy-9Z-octadecenoicacid	829	HILICNEG	C18 H32 O3	295.228	0.863	6.47217	6.23224	6.50305	6.69426	6.68692	7.02553	6.35373	6.30235	6.24857	5.95374	5.09883	6.22644	6.29914	5.91881	5.46419	6.05208	6.35696	5.96681	6.09813	5.7591	6.86946	5.94139	6.26839	5.74431	5.98237	5.73427	5.944	6.32243	6.21185	6.2203	7.09765	6.77476	7.39898	6.32429	6.1718	6.43934
[FA(6:1)]2-hexenal	2871	HILICNEG	C6 H10 O	195.139	0.828	7.05524	7.05218	7.04219	6.94748	7.03171	7.01201	7.02875	7.08335	7.04281	6.74902	6.82066	6.90435	6.44359	6.52275	6.48357	6.78775	6.64376	6.8002	6.90158	6.9	6.8427	6.54867	6.63731	6.62814	6.79327	6.77959	6.80313	6.80476	6.96855	6.94196	7.47634	7.35451	7.33744	6.98009	6.99658	7.0401
[FAamino(5:0)]2S-amino-pentanoicacid	2509	RPNEG	C5 H11 N O2	116.072	1.139	6.85143	7.09828	7.11543	7.1829	7.17099	7.15878	7.13096	7.06665	7.07886	6.83704	6.90734	6.80614	7.08708	7.16517	7.1213	7.29391	7.25597	7.23299	6.98959	7.00671	6.98019	7.05886	7.13327	7.03547	6.9803	7.03153	6.98359	7.18126	7.01631	7.05522	7.50439	7.45819	7.4154	7.62133	7.73935	7.57596
[FAamino_oxo(6:0/2:0)]2-amino-3-oxo-hexanedioicacid	3369	RPPOS	C6 H9 N O5	176.055	1.309	7.23321	7.02109	7.07095	7.20006	7.15706	7.20838	7.47885	7.42079	7.34531	6.88699	6.94503	6.93148	7.00169	6.96873	6.95814	7.31744	7.35012	7.29589	6.69881	6.68003	6.73741	6.96848	7.03397	7.02923	7.19639	7.18314	7.14149	6.77221	6.72485	6.6559	7.18184	7.16441	7.09236	7.49745	7.62803	7.46182
[FAhydroxy(4:0)]N-(3S-hydroxy-butanoyl)-homoserinelactone	13233	RPPOS	C8 H13 N O4	210.074	2.388	5.83528	5.70794	5.83351	6.02786	5.33769	5.89798	5.50812	5.53887	5.37328	5.00728	5.25113	5.0878	5.96203	4.96471	5.39549	5.29492	3.55961	3.24434	5.98677	5.67982	6.23433	5.36365	5.7725	5.39659	5.14495	5.38455	5.48054	5.54399	5.82805	5.80241	6.47552	6.55732	6.75077	5.20439	7.23269	5.23353
[FAoxo(6:0)]N-(3-oxo-hexanoyl)-homoserinelactone	13881	RPPOS	C10 H15 N O4	246.134	4.334	6.21387	5.90804	6.06659	5.9486	5.87593	6.03316	6.44445	5.98963	6.01702	5.99431	5.79174	5.93931	5.45727	5.6862	5.51356	5.73106	5.69907	5.67304	5.76836	5.67081	5.9252	5.46914	5.476	5.46269	5.76915	5.71448	5.75886	5.68644	5.61213	5.76279	6.04347	6.0242	6.01396	5.83932	5.9608	5.87569
[FAoxo_amino(6:0)]3-oxo-5S-amino-hexanoicacid	55	HILICNEG	C6 H11 N O3	144.066	2.629	6.71559	6.20751	6.33322	6.53891	6.49508	6.3833	7.08851	6.36617	6.44605	5.11427	4.60062	5.34069	4.99854	4.31511	5.0838	4.8926	5.36177	7.87819	6.22786	5.6455	4.3594	5.30957	4.52569	5.32646	6.50499	6.46514	6.17214	4.91871	8.2348	7.16448	5.35513	5.75342	5.84173	6.95713	7.106	6.4834
a-Asp-ala	2126	RPNEG	C7 H12 N2 O5	203.067	1.139	6.17013	6.19896	6.17592	6.67599	6.60543	6.62361	6.53274	6.42616	6.39828	6.7672	6.79553	6.777	6.98102	7.04492	7.06515	7.16178	7.24845	7.22811	5.85605	5.96786	5.98818	6.76722	6.82944	6.73673	6.48706	6.43676	6.37576	6.53489	6.50361	6.457	6.89475	6.69637	6.57403	7.18746	7.22049	7.09827
a-Oxo-b-methylvaleric acid	62	RPNEG	C6 H10 O3	129.056	4.757	8.09509	8.34339	8.35877	8.38081	8.43776	8.4002	8.20782	8.34936	8.26758	8.09514	8.19425	8.14828	8.14057	8.21652	8.23835	8.44557	8.60456	8.54704	8.35468	8.39866	8.3532	8.68339	8.72916	8.50465	8.28052	8.31831	8.2661	8.57469	8.45026	8.44346	9.11818	8.95658	9.01665	8.80338	8.98783	8.87432
a-Pipecolin	5152	HILICPOS	C6 H13 N	240.243	1.609	7.00373	7.45637	7.08011	6.60621	7.27272	6.6079	6.66422	6.97544	6.50813	6.83948	7.14501	6.79978	6.38284	7.04023	6.49585	6.83323	7.08001	6.85764	6.93341	6.9682	6.78124	7.02544	6.63621	6.92288	6.77498	7.13529	6.71027	7.03302	7.19996	6.98505	7.12398	6.77145	6.82867	6.44163	6.80317	6.44524
acetoacetamide	841	RPNEG	C4 H7 N O2	100.04	0.911	5.70471	5.93063	6.3098	5.74117	5.61541	5.674	5.82015	6.11461	5.80619	6.50422	6.50119	6.47951	6.34041	6.30424	6.31751	6.68382	6.59165	6.78997	6.01833	5.83678	5.66576	5.64772	5.40609	5.88033	5.79925	5.60022	5.72424	6.58104	6.68208	6.11054	6.55438	6.1847	6.38749	6.91255	6.97411	6.78859
acetyltaurine	48	HILICNEG	C4 H9 N O4 S	166.018	8.677	8.8141	8.59316	8.71341	8.43072	8.45418	8.34715	8.5326	8.41985	8.43998	8.38067	8.37829	8.36291	7.97451	7.98037	7.92247	8.1456	8.14812	8.17114	8.5394	8.52797	8.45455	8.16883	8.13292	8.18811	8.26876	8.24451	8.20188	8.43919	8.55477	8.50376	8.33095	8.24397	8.08337	8.42066	8.28928	8.2926
ala-ile	2239	HILICPOS	C9 H18 N2 O3	203.139	2.401	6.14861	5.45917	6.26022	5.48966	4.91972	5.67824	6.08406	6.1321	6.3526	7.71331	4.82004	5.24253	5.46973	4.04842	5.23349	6.5365	5.3366	5.40555	5.89367	5.7631	5.15025	5.82643	5.24606	5.63145	5.9865	5.58304	5.61319	6.17362	5.91188	7.15423	5.87712	5.98968	6.29977	5.35629	5.73061	5.74867
alpha-D-Xylose-5-phosphate	1152	RPNEG	C5 H11 O8 P	229.012	0.836	7.21445	7.09716	7.11358	7.63883	7.58444	7.56392	7.32604	7.17517	7.14611	6.95416	7.13972	7.11474	7.12057	7.11848	7.16566	7.41617	7.35527	7.31465	6.95209	6.9617	6.96602	7.23276	7.27678	7.34468	7.13858	7.12578	7.03905	7.08744	6.98281	6.78658	7.22677	7.1739	6.68878	7.42094	7.51758	7.35733
alpha-Ketoglutaric acid	8578	RPPOS	C5 H6 O5	147.029	1.529	6.95308	7.0716	7.15074	6.94748	7.18862	7.20468	7.03858	7.19833	7.18651	5.81285	5.51126	5.51507	5.44948	5.42801	5.45369	5.62072	5.57153	5.83022	6.92363	7.04051	6.91358	7.04589	7.14179	7.14179	7.1493	7.10614	7.13274	6.3935	5.67425	6.30378	6.93385	6.89585	6.31993	7.10359	7.00873	7.13454
alpha-heptenoic acid	1387	HILICPOS	C7 H12 O2	129.091	1.393	6.6144	6.5279	6.18948	6.03915	6.32092	6.01015	6.3322	6.98034	6.20606	5.9034	6.61963	6.12846	6.0903	5.55716	5.8611	6.1076	6.31352	6.27902	5.90045	6.56884	6.14242	5.70478	5.70948	6.20128	5.82417	5.78458	5.95103	6.32605	6.16095	5.95263	6.3952	6.76159	7.33013	5.29722	6.41281	6.49573
alpha-hydroxy lauric acid	6281	HILICNEG	C12 H24 O3	215.165	7.066	5.2675	5.23029	5.23804	5.35795	5.12843	5.15418	5.23161	5.3791	5.27542	6.6307	6.57836	6.61795	5.66414	5.67293	5.61447	5.82743	5.74928	5.66603	5.14216	5.12144	5.11665	5.11446	5.25192	4.87325	4.96487	4.97365	4.97407	6.54326	6.57983	6.51098	6.14198	6.2253	6.31131	6.47837	6.58157	6.49761
alpha-nonylenic acid	648	RPPOS	C9 H16 O2	198.149	5.154	6.59154	7.0321	6.14443	5.7074	6.15798	6.07815	6.5282	6.55518	6.32911	6.22095	5.84877	5.6719	6.05032	5.00387	6.02001	5.63888	5.82134	6.03887	6.1793	5.35956	6.40489	6.01762	6.08711	5.86841	6.20239	4.86968	5.5396	7.09438	6.15992	6.32492	6.39019	6.26524	7.12675	6.02053	6.06671	6.29168
alpha_beta-Didehydrotryptophan	6315	RPPOS	C11 H10 N2 O2	203.081	5.348	6.20676	7.17816	7.28153	6.94185	7.07093	6.92746	6.47777	7.07825	6.94065	6.30387	6.78148	6.56486	6.07408	6.23213	6.37647	6.70207	7.15873	6.96596	7.28417	7.36215	7.37818	7.15671	7.24244	6.80258	6.99436	7.19377	7.03579	7.49502	7.36607	7.37224	7.65467	7.61463	7.64763	7.32376	7.58481	7.38023
asn-asp	10087	RPPOS	C8 H13 N3 O6	248.087	4.376	5.09149	5.87137	5.93553	5.7226	5.67252	6.81665	5.31605	5.85513	5.76915	5.60364	5.76713	6.33214	5.33544	5.39244	5.40027	5.60122	6.32653	5.964	5.75763	5.82191	6.70074	5.78504	5.6693	5.54287	5.66578	5.1537	5.65798	6.27263	5.91135	5.7681	5.89917	4.97614	6.96558	6.31354	4.95423	6.35498
benzenesulfonate	9825	RPNEG	C6 H6 O3 S	203.002	4.452	6.00317	6.34326	6.33864	6.17535	6.18374	6.08775	5.91223	6.2454	5.97167	5.5346	5.95658	5.68773	5.43485	5.72783	5.68223	6.01729	6.30551	6.13149	6.28283	6.44156	6.36172	6.25471	6.28636	5.95909	6.1868	6.23586	6.10478	6.63734	6.39602	6.39289	6.72764	6.68781	6.70103	6.47381	6.66033	6.4707
butoctamide	11	HILICPOS	C16 H29 N O5	316.212	1.671	7.2634	6.94588	6.17315	5.54025	6.38905	6.59427	5.52096	6.85298	6.79244	6.95281	5.31436	5.26787	5.46417	7.04751	5.24432	5.07334	7.54441	5.7137	7.19429	6.40485	5.67824	5.52252	4.18687	5.92987	5.53442	5.39419	5.14435	5.49077	7.15384	6.56576	6.09064	6.4297	6.43452	7.73394	5.16542	7.26939
cholesterol sulfate	1555	HILICNEG	C27 H46 O4 S	465.304	1.036	7.40133	6.9133	6.8137	6.6416	6.75814	6.85862	7.37323	7.05484	7.22313	6.66149	6.64018	6.673	6.67964	6.43167	6.56916	6.98634	6.93476	6.98244	6.39346	6.49197	6.5656	6.6592	6.66691	6.68609	6.72603	6.77062	6.65095	7.22147	6.72505	6.67156	7.0006	7.09998	7.40661	7.41627	7.39092	7.20111
cis-1,2-dimethylcyclohexane	2158	HILICPOS	C8 H16	113.132	0.776	7.85437	7.37899	7.56235	7.54893	7.44685	7.50734	7.42059	7.4024	7.30771	7.20577	7.40558	7.37777	6.85738	6.8527	6.81077	7.13555	6.96982	7.18792	7.21367	7.12251	7.19107	6.89714	6.94827	7.03009	7.04907	6.90394	7.00703	7.19684	7.19451	7.03719	7.81725	7.63004	7.57071	7.31479	7.16237	7.11921
cis-2-Carboxycyclohexyl-acetic acid	1141	HILICNEG	C9 H14 O4	185.082	1.559	7.69005	7.58084	7.63687	7.57693	7.57229	7.58431	7.65319	7.65983	7.65002	7.35431	7.3769	7.36045	7.07459	7.05267	7.07057	7.35014	7.33093	7.33504	7.4908	7.46338	7.48839	7.15688	7.19961	7.21892	7.3142	7.30072	7.31223	7.46525	7.49005	7.46727	7.89567	7.85685	7.86555	7.63698	7.60131	7.56819
cis-5-Tetradecenoylcarnitine	2290	HILICPOS	C21 H39 N O4	370.295	3.979	6.8027	6.64149	6.83205	6.74453	6.65967	6.7343	6.33301	6.37552	6.43051	8.04907	8.05835	7.98691	6.82047	6.80847	6.77382	7.02068	7.01467	6.99782	6.98145	6.79773	6.95939	6.81886	6.85943	6.93061	6.69148	6.65335	6.49811	7.90265	7.99071	7.96256	8.60139	8.5567	8.4752	8.02841	8.09096	8.11791
cis-Aconiticacid	2069	RPNEG	C6 H6 O6	173.009	1.836	7.34692	7.43381	7.48253	7.54184	7.44487	7.42085	7.41902	7.5905	7.49606	6.73864	6.76577	6.55806	6.56963	6.67626	6.67034	6.76979	6.9205	6.69149	7.42566	7.36346	7.3085	7.19839	7.31733	7.53055	7.53018	7.5619	7.40705	6.79599	6.77608	6.81152	6.93827	7.07002	6.98729	7.7482	7.32545	7.44104
cis-Lachnophyllic acid	3237	HILICPOS	C10 H10 O2	163.075	8.339	6.86266	6.8772	6.38223	6.96523	6.87067	7.6791	6.74607	7.09572	6.80883	6.12561	6.00908	6.41672	6.00097	5.71906	5.77926	5.94709	6.38853	5.84125	6.13874	6.74346	6.16794	6.13727	5.67954	5.66274	6.24287	5.87909	6.00815	6.15415	6.27699	6.74232	6.39847	6.72463	7.28413	6.30284	6.18398	6.44986
citreoviridin	9642	RPNEG	C23 H30 O6	401.198	2.233	5.80676	6.03994	6.10689	6.28005	6.39485	6.36626	5.96116	6.19836	5.96666	5.87285	6.11885	5.84109	6.19327	6.09612	6.16656	6.25265	6.38179	6.32741	6.11539	6.14984	6.08713	6.10004	6.1114	6.04707	5.94581	6.09467	5.95307	6.38099	6.09925	6.27805	6.64943	6.57398	6.49437	6.61238	6.63738	6.53301
cys-gln	617	RPNEG	C8 H15 N3 O4 S	248.071	0.94	5.68772	6.39146	6.23816	6.97903	6.88623	6.80142	6.67343	6.68697	6.64545	6.74383	6.51758	6.71244	7.42622	7.45164	7.46551	7.16427	7.09772	7.16308	5.94702	5.54691	5.65547	6.86551	6.74409	6.96814	6.19808	5.8337	6.20684	6.07193	6.676	6.3445	6.07345	6.16446	5.89178	7.01959	7.15747	6.93423
cys-ser	556	RPNEG	C6 H12 N2 O4 S	253.05	0.834	7.94902	8.04764	7.82199	8.11497	8.05423	8.0762	7.95017	7.91915	7.90817	7.77555	7.8267	7.8056	7.71678	7.71307	7.69213	8.16501	7.99805	8.09453	7.54489	7.82196	7.48551	7.73312	7.70332	7.81304	8.40249	7.52743	7.59682	7.55003	7.56494	7.55515	8.39736	8.20615	8.21796	8.54207	8.51159	8.48392
delta-Guanidinovalericacid	6668	HILICPOS	C6 H13 N3 O2	160.108	9.598	6.74154	6.63689	6.59829	6.68829	6.60098	6.58834	6.72022	6.63798	6.6748	6.45834	6.45296	6.26286	6.53479	6.49871	6.5526	6.66623	6.62812	6.66673	6.38018	6.3013	6.38236	6.42837	6.46496	6.44203	6.53224	6.47575	6.51412	6.20135	6.29694	6.21732	6.88379	6.73653	6.67365	7.01463	7.06548	6.94606
estriol succinate	24221	RPNEG	C26 H32 O9	487.199	2.067	5.02052	5.03171	5.10089	5.28488	5.22412	5.33871	4.97175	4.98709	5.02126	4.75145	5.28644	5.08059	5.41718	5.50839	5.45243	5.49365	5.68529	5.62717	4.91102	4.93048	4.95606	5.28465	5.4354	5.36594	5.17938	5.05022	4.94522	5.47858	5.147	5.38892	5.73024	5.36256	5.28813	5.81007	5.90599	5.74815
formyl-isoglutamine	2058	RPNEG	C6 H10 N2 O4	173.057	1.142	6.38959	6.43886	6.45845	6.96182	6.93789	6.91887	6.79588	5.91995	6.6228	6.42295	6.47442	6.46995	6.76509	6.81944	6.8268	6.91081	7.00418	7.01427	6.20549	6.18778	6.32948	6.92796	7.00138	6.93604	6.77726	6.76101	6.69622	6.43016	6.40781	6.36431	7.01106	6.82099	6.78175	7.24787	7.20683	7.21456
formylmethionine	777	RPNEG	C6 H11 N O3 S	176.039	4.441	6.31033	7.54294	7.50744	7.31414	7.34133	7.30506	6.90695	7.41751	7.2669	6.67589	7.12226	6.89765	6.60759	6.92497	6.89626	7.14601	7.53071	7.35176	7.43887	7.5607	7.49826	7.50595	7.55501	7.23022	7.32363	7.4881	7.32961	7.57183	7.54809	7.53382	7.82434	7.76559	7.76859	7.7292	7.94969	7.73183
gamma-Glutamyl-gamma-aminobutyraldehyde	7880	RPPOS	C9 H16 N2 O4	450.254	5.879	7.36801	7.24375	7.34206	7.32298	7.32171	7.24663	7.45078	7.37093	7.48731	7.12068	7.15728	7.14472	6.76865	6.84007	6.7432	7.13634	7.13928	7.10302	7.27195	7.33465	7.18873	7.07032	7.02753	7.15393	7.20176	5.87742	7.09783	7.36718	7.20131	7.26729	7.61492	7.64577	7.74274	7.37555	7.41137	7.39568
gamma-Glutamyl-gamma-aminobutyraye	1228	RPNEG	C9 H16 N2 O5	231.099	1.149	6.85786	7.16052	6.90645	7.11934	6.92888	6.86884	6.92462	6.87079	6.84549	6.71958	6.54116	6.66438	6.70113	6.95986	6.84858	7.02523	6.9139	6.98424	6.93456	7.11613	6.96828	6.87247	6.85324	7.06197	7.45222	7.43193	7.25074	6.72064	6.87308	6.90569	6.10406	6.11447	6.10089	6.98483	7.01689	6.64228
gamma-L-Glutamyl-L-cysteinyl-beta-alanine	3190	RPPOS	C11 H19 N3 O6 S	322.107	2.425	7.56082	7.27145	7.32958	7.85449	7.74824	7.75739	7.73991	7.6292	7.67743	6.96087	7.0603	6.9891	7.27408	7.26118	7.33889	7.24853	7.21358	7.17636	6.98917	6.87375	6.93604	7.53595	7.75158	7.52676	7.72197	7.47414	7.60371	6.59944	6.73009	6.6475	7.30688	7.1724	7.07475	7.66896	7.76962	7.6188
gln-asn	6579	RPPOS	C9 H16 N4 O5	261.118	5.304	6.45471	6.54183	6.5675	6.33007	6.31532	6.39039	6.50637	6.374	6.45962	6.12486	6.30835	6.33624	6.07155	5.97187	5.96221	6.26769	6.28077	6.38311	6.41012	6.31935	6.48635	6.15442	6.08063	6.20061	6.30858	6.02427	6.33845	6.37115	6.55213	6.50503	6.76145	6.78594	6.78732	6.5905	6.68542	6.59983
gln-phe	6455	RPPOS	C14 H19 N3 O4	294.145	4.222	6.4649	7.04516	6.47283	6.38979	6.09679	6.38539	6.3407	6.74457	6.84285	6.70899	5.84709	6.6293	7.08976	6.50367	6.96647	6.83083	6.67973	6.8379	6.87642	6.99908	6.30677	6.32139	6.45676	6.08721	6.26094	6.56101	6.30899	6.66225	6.38214	6.23041	6.21566	6.1553	6.1998	6.27402	6.69086	6.07388
glu-leu	827	RPNEG	C11 H20 N2 O5	259.13	4.466	6.94922	7.76506	7.22258	7.14963	7.23149	7.17437	7.03984	7.44019	7.38867	6.68257	6.70869	6.73547	6.94385	6.84743	6.96877	7.20119	7.37045	7.36225	7.42123	7.80135	7.18645	7.31706	7.28767	6.95878	6.81776	7.12505	6.8391	7.26552	7.11769	7.00414	7.55928	7.4894	7.61783	7.77186	7.9764	7.75568
glu-ser	7442	HILICNEG	C8 H14 N2 O6	269.055	9.026	5.27806	5.17422	5.35645	6.32422	6.36111	6.26084	6.31554	6.27082	6.16789	4.98996	4.94767	4.91394	6.22107	6.23811	6.21613	5.84626	5.89833	6.00265	5.1136	5.11557	5.26966	6.19364	6.18116	6.21571	6.11028	6.19455	6.10168	5.37345	5.10398	5.16743	6.05407	6.0676	5.7352	6.11598	6.07953	5.98422
glu-thr	5772	RPPOS	C9 H16 N2 O6	249.108	1.071	7.43425	7.24815	7.10868	7.39596	7.3927	7.47002	7.13817	7.11023	7.05178	6.3386	5.90596	6.29657	6.47974	6.424	6.52119	6.37457	6.57623	6.38731	6.7626	7.05347	6.8456	6.86238	6.7532	6.45731	6.67467	6.65972	6.42716	6.46898	6.4231	6.30289	7.41587	7.26535	7.27335	7.58677	7.62324	7.46197
glu-tyr	3159	RPPOS	C14 H18 N2 O6	311.124	4	6.17757	7.34519	6.74532	6.59914	6.7746	6.69266	6.67	7.02812	6.97205	6.29751	6.369	6.39511	6.72672	6.66153	6.75828	6.96197	7.02265	7.1204	6.66007	7.34237	6.76035	7.07284	6.8934	6.78938	6.64947	6.84694	6.70062	7.00177	6.69799	6.64549	7.37882	7.24248	7.41916	7.76231	7.86905	7.66374
glutaramic acid	1090	RPNEG	C5 H9 N O3	130.051	1.312	7.39078	7.33246	7.22738	7.46831	7.43383	7.43668	7.66057	7.49156	7.43545	6.99196	7.09091	6.94818	7.18842	7.2249	7.18656	7.41	7.53193	7.41579	6.88426	6.85977	6.93321	7.23136	7.24046	7.25362	7.46414	7.43638	7.42939	6.95935	6.93922	6.89103	7.4953	7.29213	7.19284	7.89794	7.95289	7.77827
glyceraldehyde 3-phosphate	268	RPNEG	C3 H7 O6 P	168.991	0.831	6.43747	7.71603	7.42592	7.80471	7.80445	7.72948	7.18029	7.5102	7.2358	7.43461	7.5677	7.57344	7.63216	7.29464	7.26672	7.85898	7.80875	8.16801	6.64897	7.10575	6.41052	7.1117	7.4007	7.3673	6.17268	6.30749	7.36501	7.17469	7.3239	7.28085	8.65352	8.61837	8.45965	8.62057	8.62064	8.57656
hept-2-enedioic acid	852	HILICPOS	C7 H10 O4	159.065	8.641	8.29308	8.15312	8.2112	7.90175	7.82224	7.85728	8.23324	8.16439	8.19956	6.75961	6.63947	6.71702	6.58592	6.54153	6.50295	6.68304	6.50531	6.54375	8.05305	8.06788	8.07924	7.63479	7.63368	7.65763	8.14154	8.13246	8.13336	6.69005	6.675	6.71129	6.29163	6.25454	6.36125	6.39124	6.42217	6.36407
hexadecanedioic acid mono-L-carnitine ester	1468	HILICPOS	C23 H43 N O6	412.306	1.159	5.90458	5.77239	6.01053	6.00102	4.48418	7.74331	6.6801	6.10663	5.54356	5.79231	5.94233	6.15933	5.33281	6.19313	4.93062	6.51344	8.40089	5.98267	5.66375	5.65403	5.95342	5.87369	6.16588	5.22603	5.44744	5.495	6.52591	6.42844	6.47504	6.28735	6.48709	6.65096	6.74956	6.59625	6.11065	7.45632
hydroxyisovaleroyl carnitine	107	RPNEG	C12 H23 N O5	242.14	4.897	6.1722	5.62144	6.69183	7.03817	6.76136	6.73789	7.37922	5.29126	6.23811	7.13023	6.99534	5.90467	5.08085	4.92508	5.44719	6.46296	5.73914	6.69952	6.26583	5.73838	3.89569	5.08264	6.45557	5.53702	5.58256	5.55324	5.7654	6.24435	5.77047	5.81519	6.82251	6.25319	7.03063	6.56639	6.71714	6.4807
leu-gln	6376	RPPOS	C11 H21 N3 O4	260.16	3.994	6.43306	7.04505	6.72641	6.58576	6.55636	6.51329	6.88187	7.09902	7.18582	6.51161	6.01919	6.44717	6.43262	6.46522	6.53728	7.06323	7.07635	7.13594	7.11993	7.40206	6.65591	6.53544	6.48253	6.48622	6.733	6.91749	6.88985	7.06247	6.76963	6.7899	6.04559	6.28801	6.00015	6.72633	6.98235	6.60988
lycopsamine	3673	HILICNEG	C15 H25 N O5	298.166	7.432	5.28971	5.2335	5.23212	5.15856	5.17036	5.19009	5.26399	5.22447	5.24496	4.94502	4.94868	4.92492	4.67813	4.66662	4.68439	6.02094	6.18203	6.12695	5.12566	5.12185	5.13541	4.82044	4.7914	4.81484	4.90289	4.92253	4.92937	5.13302	5.12119	5.12587	5.43082	5.4191	5.41586	7.11738	7.10591	7.05194
lys-leu	544	RPPOS	C12 H25 N3 O3	260.197	0.824	6.47758	6.58023	6.63938	6.74918	6.8243	6.78938	6.90215	7.1018	6.96557	6.93658	6.91771	6.74639	6.55452	6.70586	6.65451	7.48838	7.5399	7.51738	6.2615	6.273	6.47673	6.29444	6.3834	6.45695	6.65476	6.65751	6.62337	7.17877	7.16689	7.19567	8.79525	8.75743	8.66028	8.63632	8.61583	8.62275
meglumine	1525	HILICNEG	C7 H17 N O5	194.103	5.286	6.86908	7.11741	7.18424	6.95702	6.99059	6.94805	7.01549	7.103	7.08698	7.04585	7.06213	7.05728	6.54651	6.54516	6.55294	7.12195	7.18754	7.25779	7.13639	7.16454	7.15231	6.69022	6.76051	6.68425	6.82127	6.93882	6.80315	7.3899	7.39116	7.40863	7.83844	7.74932	7.73996	7.81635	7.83998	7.74658
met-pro	4221	RPNEG	C10 H18 N2 O3 S	245.097	3.99	4.76499	5.58547	4.83716	4.79292	4.73017	4.78419	4.85087	4.92898	4.98456	4.55406	4.50928	4.62487	4.82254	4.80435	4.84319	5.59976	5.70757	5.67536	5.3957	6.4498	5.54966	5.24723	5.51282	5.05422	5.61702	5.14433	5.49497	5.38361	5.39479	5.06994	5.19179	5.11609	5.07836	5.97736	6.16562	5.7765
methyl 8-[2-(2-formyl-vinyl)-3-hydroxy-5-oxo-cyclopentyl]-octanoate	84	HILICNEG	C17 H26 O5	309.171	0.946	8.05605	8.09146	7.96189	8.07564	8.10473	8.04403	8.22328	8.33115	8.30932	8.10088	8.14717	8.24492	7.77437	7.80192	7.96322	8.14899	7.82265	8.29007	8.33796	8.02767	8.59502	7.91519	8.00724	7.94407	8.39024	8.20117	8.30569	8.20206	8.09272	8.19843	8.5559	8.42358	8.34481	8.2789	8.32054	8.00073
n-Hexanamide	771	HILICNEG	C6 H13 N O	114.092	2.067	4.52424	5.29051	4.69625	5.48784	5.29557	5.3551	5.23346	4.74286	6.08753	5.03851	6.03983	5.78903	4.15165	4.63049	5.40573	4.90377	5.16164	4.23111	5.27077	4.79206	5.086	4.22686	4.05241	4.27294	5.0064	4.95007	5.22131	5.31936	5.1798	5.22144	5.0711	5.73767	7.45304	5.7053	6.30436	5.20341
n-decanohydroxamic acid	1269	HILICPOS	C10 H21 N O2	188.164	1.097	5.33493	5.90167	6.45373	7.04985	5.60048	4.9382	7.18378	5.54032	5.93657	5.18095	5.5099	5.96958	5.01889	4.74302	6.29075	5.72069	5.08846	5.26221	6.65869	5.70419	5.34742	5.78487	5.39369	4.90465	5.51063	5.42319	5.3054	5.26973	5.61719	6.02572	6.06211	6.79586	6.58789	5.66435	5.88417	6.50608
norethandrolone	3337	RPNEG	C20 H30 O2	301.217	8.444	5.82784	6.61629	6.31542	5.82923	5.95235	5.83288	5.67106	6.44845	6.21562	5.88918	6.21148	5.85692	5.67097	5.88212	5.89557	6.25871	6.60483	6.44381	6.61862	6.83944	6.58664	6.21412	6.28817	6.10694	6.39656	6.63289	6.29956	7.01362	6.89155	6.74279	7.04673	7.30757	7.57471	7.0934	7.22509	7.11276
octadiene	353	RPPOS	C8 H14	152.143	5.431	6.74906	7.66482	6.34385	6.59197	6.55798	6.76591	6.66003	6.17662	7.01565	6.4549	6.50684	6.35193	4.43163	5.86694	5.33369	6.67412	6.43738	6.4441	6.52541	6.06498	6.01883	6.15605	6.43318	5.62733	7.3759	6.59619	6.15329	6.29817	6.61045	6.39294	6.90789	6.74551	6.79491	6.56148	6.53104	6.80512
ophthalmic acid	2477	RPPOS	C11 H19 N3 O6	290.135	1.758	8.07346	7.94632	7.9851	7.88085	7.83418	7.86461	7.74539	7.53962	7.56832	7.16787	7.21598	7.14735	6.93693	6.94536	6.94969	7.17509	7.10804	7.16014	7.8598	7.81595	7.8512	7.30706	7.52747	7.2868	7.38027	7.32273	7.32915	7.37568	7.36218	7.36229	7.60935	7.52105	7.43565	8.01848	8.15106	7.97101
p-cresolsulfatepotassium;p-Cresolsulfate	258	HILICNEG	C7 H8 O4 S	187.007	0.979	6.74789	7.54617	7.59029	7.40536	7.47994	7.4021	7.08515	7.4954	7.38139	6.8814	7.2189	7.04246	6.68523	6.88419	6.83216	7.14877	7.48597	7.39045	7.62998	7.71838	7.74505	7.4512	7.49906	7.2255	7.40586	7.52358	7.39059	7.9088	7.75069	7.76471	8.10806	8.09804	8.13584	7.79464	7.93919	7.81994
phenylamide	6914	RPNEG	C7 H7 N O	166.051	1.25	6.96673	7.08055	7.00625	6.94906	6.95076	6.91781	7.04536	7.12787	6.93855	6.67241	6.83765	6.66153	6.57854	6.693	6.66705	6.93867	7.11373	6.85292	6.98382	7.10992	6.99134	6.98645	7.04067	6.91716	7.09758	7.28578	7.11276	7.20501	7.01548	7.11777	7.47604	7.36008	7.42959	7.33704	7.46504	7.39084
phospho(1-aminoethyl)(2-carboxypropyl)phosphinic acid	835	RPNEG	C6 H15 N O7 P2	274.025	1.03	6.72456	6.81653	6.65737	7.01212	6.87019	6.95297	7.07721	6.75643	6.73683	7.49697	7.5291	7.52663	7.40353	7.42289	7.38098	7.57465	7.61691	7.55449	6.31406	6.40742	6.36098	6.81019	6.81617	6.99052	6.91354	6.6978	6.86396	7.17064	7.28332	7.22787	5.80676	5.78871	5.74053	5.71533	5.76464	5.70496
pro-met	1772	RPPOS	C10 H18 N2 O3 S	247.111	4.036	6.03157	5.0895	6.14407	5.58007	5.39368	5.49471	5.70385	5.64307	4.4976	5.47248	5.15517	6.79653	4.1947	5.52939	4.38816	5.63153	4.54143	5.05794	5.63006	4.23577	6.14512	4.50058	4.56309	5.18976	5.98282	6.56787	5.81654	6.19215	5.69733	6.39297	6.14883	5.90008	5.81941	5.38122	5.19615	5.33198
pyr-gln-OH	2017	RPNEG	C10 H15 N3 O5	256.094	1.568	6.87435	6.77348	6.78802	7.1158	7.11652	7.09127	7.0857	6.97794	6.91573	6.8885	6.97481	6.8822	6.9119	6.9943	6.97339	7.13464	7.23374	7.2208	6.55829	6.53422	6.53775	6.90299	6.93557	6.86753	6.84576	6.86814	6.82025	6.49979	6.44826	6.44867	7.2482	7.0022	7.02277	7.68779	7.6632	7.56319
pyroglutamylglycine	939	RPNEG	C7 H10 N2 O4	231.062	1.359	6.96858	6.86801	6.81223	7.67767	7.63336	7.63601	7.43585	7.31975	7.28488	6.81145	6.87415	6.82473	7.31211	7.35161	7.34964	7.28742	7.36191	7.33059	6.42143	6.46196	6.54381	7.50577	7.57496	7.4599	7.12373	7.06303	7.03916	6.49789	6.5663	6.52088	7.8883	7.73132	7.57381	7.84698	7.92628	7.72961
sn-glycero-3-Phosphocholine	39	RPPOS	C8 H20 N O6 P	258.11	0.806	9.84933	9.71089	9.75108	9.75007	9.73822	9.73675	9.66624	9.66075	9.65827	9.31895	9.33436	9.31446	9.22912	9.23592	9.24459	9.25212	9.22038	9.2621	9.48252	9.42965	9.45461	9.32449	9.32385	9.36443	9.40249	9.35999	9.43483	9.53695	9.50624	9.52133	9.89486	9.86485	9.77217	9.5685	9.56795	9.58134
sn-glycero-3-Phosphoethanolamine	1329	RPPOS	C5 H14 N O6 P	216.063	0.804	8.18733	7.85584	7.90209	7.90661	7.91768	7.92355	7.82595	7.76129	7.72494	7.57123	7.64811	7.65301	7.56743	7.4072	7.45514	7.35516	7.32808	7.36466	7.64145	7.61053	7.61286	7.51719	7.55797	7.44818	7.55609	7.50428	7.54863	7.60627	7.54127	7.56866	7.6139	7.36711	7.34252	7.23947	7.34121	7.05171
suberylglycine	2832	RPNEG	C10 H17 N O5	230.103	4.284	4.9254	4.07509	5.48319	5.81076	5.35605	4.82991	4.36053	4.94228	5.31748	5.98107	3.43856	6.17394	7.17156	5.15461	4.88077	5.59678	5.68889	4.44043	4.85697	5.10046	4.57093	4.70287	4.8575	4.97514	4.34824	4.64091	5.53177	4.84871	4.76423	5.32037	6.47821	6.07069	6.06506	5.2041	6.06824	5.12777
sulfacetamide	2939	RPPOS	C8 H10 N2 O3 S	215.048	3.707	6.19159	6.79017	6.82225	6.89521	7.07576	6.90045	6.77236	6.86646	6.73693	6.38893	6.56792	6.56858	6.45916	6.50668	6.49176	6.87984	6.84655	6.84388	6.60589	6.5148	6.61896	6.76433	6.88206	6.88752	7.04884	6.99102	7.08574	7.26236	7.1747	7.13961	8.05534	7.93765	7.96898	7.79037	7.74836	7.82275
thiouridine	6521	RPPOS	C9 H12 N2 O5 S	538.127	2.594	7.05077	7.16108	7.44716	7.36431	7.48063	7.47044	6.94587	7.12004	7.2687	6.40713	6.96695	6.79766	6.68394	6.85645	6.8335	7.07663	7.24055	6.81983	7.44373	7.40121	7.33759	7.21498	7.40822	7.16613	7.22219	7.05788	7.30211	7.52333	7.29181	7.37876	7.93522	7.87543	7.82584	7.65483	7.7432	7.61654
threo-9,10-Dihydroxystearic acid	4844	HILICNEG	C18 H36 O4	315.254	4.415	6.03305	6.5803	4.20932	6.23831	5.82862	5.95986	5.79958	6.0838	5.32421	4.64121	5.09489	5.33428	5.19674	5.49461	5.34156	5.34015	3.7004	5.56065	2.40646	5.055	5.10901	5.66832	5.09175	5.26563	5.45479	5.21872	5.63364	5.92099	5.74171	5.07286	7.08153	5.78844	6.08769	6.03559	4.98936	6.22045
threonylphenylalanine	983	RPNEG	C13 H18 N2 O4	265.119	4.234	5.8456	7.07829	6.68342	6.22157	6.2573	6.07771	6.27289	6.63919	6.87499	6.57659	6.19947	6.41123	6.53628	6.53525	6.96408	7.14983	6.99456	6.61273	7.3577	7.72148	6.66655	6.38117	6.33059	6.31541	6.44111	6.91913	6.64099	6.82524	6.86806	6.98427	5.69733	5.77335	5.79643	6.70226	6.90611	6.64197
trans,trans-2,4-Heptadienal	189	RPPOS	C7 H10 O	128.107	4.54	6.97919	7.2398	7.3277	7.47108	7.34732	7.73777	7.34102	7.89383	7.53926	6.63845	8.74361	5.58511	6.42548	6.2926	6.66694	7.38475	6.85036	6.66125	7.12516	7.87142	7.17673	6.92868	6.58895	6.71294	8.72428	7.01293	6.72767	7.17583	8.99178	7.09048	7.4659	7.75824	6.49142	8.22724	7.09826	7.59908
trans,trans-hepta-2,4,6-trienoic acid	82	HILICPOS	C7 H8 O2	125.06	2.069	6.89359	7.8051	7.16098	7.04569	6.33455	6.10112	7.29326	5.2234	6.79146	7.81329	7.10651	7.06178	6.07749	6.79555	6.16844	7.27278	6.84772	5.90091	6.71093	6.31116	6.73342	6.0437	7.08679	8.08027	7.15439	5.58996	7.31755	6.33102	6.80786	6.66077	7.35521	6.59692	8.04085	7.7646	7.73018	7.24318
trans-2-Dodecenoylcarnitine	3024	HILICPOS	C19 H35 N O4	342.264	4.322	6.9542	6.86857	6.8515	6.45731	6.68989	5.84084	6.14353	6.20569	6.23531	7.86038	7.87474	7.6578	6.21781	6.48067	6.43686	6.44575	6.9078	6.7841	6.98029	6.91769	7.00628	6.8919	7.00416	6.94614	6.57154	6.64922	6.52741	7.79459	7.77649	7.80594	8.12211	8.01223	8.04997	8.07791	8.01314	8.07237
trans-3-Indoleacrylic acid	12	RPPOS	C11 H9 N O2	188.071	4.255	9.6148	9.75824	9.78102	9.84977	9.86898	9.86622	9.7127	9.77297	9.70526	9.51246	9.585	9.54338	9.61903	9.62582	9.63878	9.79522	9.86971	9.84261	9.65538	9.69153	9.68599	9.72144	9.71095	9.68425	9.6546	9.69427	9.64569	9.85556	9.67697	9.68272	10.1786	10.1021	10.0954	10.2117	10.1513	10.0967
trans-Cinnamate	16	RPPOS	C9 H8 O2	149.06	3.839	8.46441	8.64607	8.6815	8.67686	8.71667	8.68918	8.60561	8.68027	8.6236	8.39967	8.4472	8.40156	8.44339	8.49444	8.45317	8.63358	8.7004	8.69708	8.58802	8.59285	8.57844	8.55951	8.54411	8.52702	8.51055	8.54753	8.52559	8.71957	8.58017	8.58166	9.0588	8.98576	8.99884	9.00077	8.95625	8.95973
trimethadione	1985	HILICPOS	C6 H9 N O3	144.065	6.789	7.3596	7.49817	7.38196	7.27999	7.31005	7.15485	7.40485	7.68033	7.66615	7.56004	7.52741	8.06111	7.3872	7.47664	7.47247	7.74821	6.95393	7.50177	7.87913	7.60458	7.84994	7.07525	7.33595	7.18514	7.64095	7.48226	7.70318	7.2604	5.87972	5.86122	6.21567	6.3343	6.29497	6.38407	6.06878	5.99303
tyr-gln	5652	RPPOS	C14 H19 N3 O5	310.14	3.505	6.56142	7.27064	6.74566	6.34845	6.35953	6.35343	6.23366	6.9266	6.99726	6.70003	6.29559	6.60584	6.94826	6.78379	6.98399	7.08119	7.10926	7.08138	7.29275	7.47298	6.56991	6.42492	6.24916	6.54005	6.61861	6.79716	6.72206	6.78394	6.82811	6.96874	5.93213	6.21124	6.03241	6.34852	6.68179	6.55306
val-glu	1508	RPNEG	C10 H18 N2 O5	245.114	1.433	6.19119	7.252	6.74001	6.46216	6.2443	5.96182	6.5485	6.73896	6.7696	6.60039	6.32032	6.51007	6.52926	6.44257	6.5387	6.91218	6.64868	6.7099	7.10905	7.48936	6.68657	6.09168	5.93267	6.21974	6.68633	6.74692	6.60125	6.62024	6.86995	6.8904	6.11866	5.98997	5.93177	6.31137	6.38146	6.29114
val-ile	1369	RPNEG	C11 H22 N2 O3	229.156	4.194	6.62124	7.088	6.87713	6.75381	6.76478	6.64144	6.76973	6.70878	6.84951	6.65052	6.4454	6.58835	6.70047	6.63567	6.80037	6.89361	7.02095	6.76332	7.04576	7.61871	6.71892	6.51302	6.61411	6.58401	6.72559	7.09075	6.95508	7.13186	6.922	7.01736	6.17217	6.48358	6.05336	6.6743	7.1184	6.78886
val-phe	951	RPNEG	C14 H20 N2 O3	263.14	4.452	6.11087	7.23814	6.84433	6.58553	6.61071	6.51779	6.70316	6.89627	7.05242	6.76111	6.4911	6.60425	6.76219	6.66767	7.09095	7.27734	7.08036	6.59095	7.41838	7.71856	6.8128	6.18151	6.11769	6.51995	6.71283	7.16393	6.93523	6.78958	6.98889	7.083	5.76962	6.0144	5.94713	6.84632	6.73039	6.70677
vanillactic acid	3774	HILICPOS	C10 H12 O5	213.076	0.779	6.82254	6.98684	7.05286	6.86687	6.94023	7.11614	6.95734	6.89519	7.08134	6.85758	6.74664	6.80303	6.54217	6.83894	6.57852	6.88329	6.57969	6.79404	6.78951	6.92087	6.76678	6.36359	6.50015	6.47536	6.89512	7.01241	6.77035	6.81248	7.02792	6.99405	7.106	7.25244	7.42646	7.3098	7.13007	7.0648
